# Supplementary material for: SEE: A Method for Predicting the Dynamics of Chromatin Conformation Based on Single‐Cell Gene Expression
Source: Adv Sci (Weinh). 2025 Jan 7;12(8):2406413. doi: 10.1002/advs.202406413 (PMC11848634; doi:10.1002/advs.202406413)
Supplement: Supplementary file 2 — Supporting Information [file ADVS-12-2406413-s003.xlsx]

## Sheet: marker gene
Supplementary Table 1. Effectiveness testing
	Pearson correlation coefficients between predicted pseudo-bulk Hi-C map and target's pseudo-bulk Hi-C map
	Astro	Endo	ODC	OPC
PDGFRA	0.757888	0.71746	0.506147	0.861527
PTPRZ1	0.890817	0.751682	0.547519	0.893839
VCAN	0.898835	0.669386	0.452842	0.790308
SLC1A2	0.907849	0.62095	0.735106	0.877158
SLC1A3	0.89336	0.653723	0.673434	0.886949
GPM6A	0.913176	0.766303	0.484116	0.897566
MBP	0.792556	0.747047	0.634297	0.811724
QKI	0.828488	0.616947	0.576444	0.897579
DOCK10	0.923938	0.653681	0.552243	0.924759
PIP4K2A	0.889293	0.574331	0.507686	0.859572

## Sheet: housekeeping gene
	Pearson correlation coefficients between predicted pseudo-bulk Hi-C map and target's pseudo-bulk Hi-C map
	Astro	Endo	ODC	OPC
CRADD	0.772531	0.544021	0.557099	0.778226
ZFAND3	0.745246	0.340212	0.65788	0.794501
RAPGEF2	0.693536	0.401276	0.594478	0.779001
HSD17B12	0.765903	0.502093	0.519789	0.742795
TNKS	0.77044	0.502321	0.490739	0.690951
KIAA1109	0.674104	0.287966	0.53223	0.636447
TMEM131	0.766176	0.527946	0.570609	0.749139
MACF1	0.79282	0.403078	0.575589	0.778694
MAP4	0.713596	0.288608	0.551032	0.715784
RCN1	0.797851	0.459393	0.608121	0.806561
ZMIZ1	0.776947	0.544751	0.734136	0.778003
DLGAP4	0.713447	0.463072	0.489521	0.738349

## Sheet: domain
	Pearson correlation coefficients between predicted pseudo-bulk Hi-C map and target's pseudo-bulk Hi-C map				transcript	—log10(H3K9me3 signal p-value)
	Astro	Endo	ODC	OPC
chr6_152230000_152590000	0.849275	0.632426	0.682593	0.753741	ESR1, SYNE1	0.337982
chr5_41480000_41840000	0.739802	0.578743	0.607762	0.763833	PLCXD3, CTD-2122P11.1, OXCT1	0.397074
chr21_20260000_20500000	0.747832	0.615058	0.427989	0.661505	AL157359.4, AL157359.3, AP000431.1	0.440891
chr2_176640000_176840000	0.831511	0.596559	0.620898	0.837507	EXTL2P1, AC016751.3, AC016751.2, KIAA1715	0.365799
chr4_69390000_69680000	0.680082	0.396701	0.436971	0.666158	UGT2B17, RP11-1267H10.2, RP11-1267H10.1, RP11-1267H10.3, UGT2B15, RP11-1267H10.4, CTD-2005D20.1, RP11-468N14.1	0.36604
chr13_71100000_71370000	0.780555	0.58245	0.656274	0.777198		0.361213
chr17_14790000_15060000	0.844728	0.649315	0.646112	0.763939	AC005863.2, RPL23AP76, AC005772.2, CDRT7, CDRT8	0.541809
chr20_51150000_51590000	0.768077	0.575671	0.681287	0.777312	RP4-723E3.1, RP4-715N11.2, RP11-80K6.2, RPL36P1, TSHZ2	0.43987
chr14_50770000_50990000	0.835241	0.584887	0.621869	0.794648	L2HGDH, ATP5S, RP11-247L20.4, CDKL1, RP11-247L20.3, MAP4K5, RP11-406H23.2, Y_RNA	0.245649
chr1_227020000_227410000	0.70996	0.440637	0.55433	0.750404	PSEN2, ADCK3, RP5-1087E8.2, CDC42BPA, RP5-1087E8.3, RP11-1B20.1	0.255891
chr12_118040000_118290000	0.798749	0.525575	0.534442	0.667376	KSR2	0.413928
chr7_70290000_70540000	0.754675	0.64241	0.679429	0.834664	RP11-575M4.1	0.554705
