# Supplementary material for: SEE: A Method for Predicting the Dynamics of Chromatin Conformation Based on Single‐Cell Gene Expression
Source: Adv Sci (Weinh). 2025 Jan 7;12(8):2406413. doi: 10.1002/advs.202406413 (PMC11848634; doi:10.1002/advs.202406413)
Supplement: Supplementary file 3 — Supporting Information [file ADVS-12-2406413-s005.xlsx]

## Sheet: Sheet1
Supplementary Table 2. Chromatin dynamics research
	Technology type	Year	Scales	Scope	Versatility	Features		ref
seqFISH+	Imaging Technologies	2018&2019	single-cell	few loci	Provide high-resolution spatial and temporal transcriptome maps, but improvements in data complexity, sensitivity, and scalability are needed for broader applications​	Provide insights into how transcription occurs in distinct spatial regions of the nucleus, reveale the dynamic relationship between chromatin organization and active gene transcription.		Shah S, Takei Y, Zhou W, Lubeck E, Yun J, Eng CL, Koulena N, Cronin C, Karp C, Liaw EJ, Amin M, Cai L. Dynamics and Spatial Genomics of the Nascent Transcriptome by Intron seqFISH. Cell. 2018 Jul 12;174(2):363-376.e16. doi: 10.1016/j.cell.2018.05.035. Epub 2018 Jun 7. PMID: 29887381; PMCID: PMC6046268.	Eng CL, Lawson M, Zhu Q, Dries R, Koulena N, Takei Y, Yun J, Cronin C, Karp C, Yuan GC, Cai L. Transcriptome-scale super-resolved imaging in tissues by RNA seqFISH+. Nature. 2019 Apr;568(7751):235-239. doi: 10.1038/s41586-019-1049-y. Epub 2019 Mar 25. PMID: 30911168; PMCID: PMC6544023.
smFRET	Single-Molecule Tracking and Optical Techniques	2018	single-cell	few loci	Versatile in various environments but require complex equipment and technical expertise.	Real-time dynamics of nucleosome remodeling, such as DNA wrapping and unwrapping		Willhoft O, Ghoneim M, Lin CL, Chua EYD, Wilkinson M, Chaban Y, Ayala R, McCormack EA, Ocloo L, Rueda DS, Wigley DB. Structure and dynamics of the yeast SWR1-nucleosome complex. Science. 2018 Oct 12;362(6411):eaat7716. doi: 10.1126/science.aat7716. PMID: 30309918.
TADdyn	Computational method	2020	bulk	whole genome	Limited number of Hi-C data measured at discrete time points.	Integrate time-course 3C data, restraint-based modelling, and molecular dynamics to simulate the structural rearrangements of genomic loci in a completely data-driven way.		Di Stefano M, Stadhouders R, Farabella I, Castillo D, Serra F, Graf T, Marti-Renom MA. Transcriptional activation during cell reprogramming correlates with the formation of 3D open chromatin hubs. Nat Commun. 2020 May 22;11(1):2564. doi: 10.1038/s41467-020-16396-1. PMID: 32444798; PMCID: PMC7244774.
Kathleen et al.	Chromosome conformation capture technologies	2022	bulk	whole genome	Be only able to detect how changes correlate on a population level and cannot determine how events are co-occurring in individual cells and experimental design is complex and resource-intensive.	Infer potential causal relationships between 3D chromatin structure, enhancers, and gene transcription		Reed KSM, Davis ES, Bond ML, Cabrera A, Thulson E, Quiroga IY, Cassel S, Woolery KT, Hilton I, Won H, Love MI, Phanstiel DH. Temporal analysis suggests a reciprocal relationship between 3D chromatin structure and transcription. Cell Rep. 2022 Nov 1;41(5):111567. doi: 10.1016/j.celrep.2022.111567. PMID: 36323252; PMCID: PMC9707392.
HiRES	Chromosome conformation capture technologies	2023	single-cell	whole genome	Enables high-resolution chromatin and transcription analysis across various cell types, but faces challenges with data sparsity, scalability, and sensitivity.	How dynamic chromatin interactions regulate gene expression in single cells, particularly during cell cycle and differentiation.		Liu Z, Chen Y, Xia Q, Liu M, Xu H, Chi Y, Deng Y, Xing D. Linking genome structures to functions by simultaneous single-cell Hi-C and RNA-seq. Science. 2023 Jun 9;380(6649):1070-1076. doi: 10.1126/science.adg3797. Epub 2023 Jun 8. PMID: 37289875.
scCARE-seq	Chromosome conformation capture technologies	2023	single-cell	whole genome	An NGS-based technique, its data are still sparse, so its sensitivity needs improvement, and scaling up single-cell detection is necessary for broader biomedical research use.	Reveale dynamic chromatin interactions that regulate gene expression during the cell cycle		Qu J, Sun J, Zhao C, Liu X, Zhang X, Jiang S, Wei C, Yu H, Zeng X, Fan L, Ding J. Simultaneous profiling of chromatin architecture and transcription in single cells. Nat Struct Mol Biol. 2023 Sep;30(9):1393-1402. doi: 10.1038/s41594-023-01066-9. Epub 2023 Aug 14. PMID: 37580628.
LiMCA	Chromosome conformation capture technologies	2024	single-cell	whole genome	Exceptional sensitivity and from low-input materials, but limited by the throughput	Reveal dynamic chromatin interactions, specifically the dynamic changes in enhancer connectivity		Wu H, Zhang J, Jian F, Chen JP, Zheng Y, Tan L, Sunney Xie X. Simultaneous single-cell three-dimensional genome and gene expression profiling uncovers dynamic enhancer connectivity underlying olfactory receptor choice. Nat Methods. 2024 Jun;21(6):974-982. doi: 10.1038/s41592-024-02239-0. Epub 2024 Apr 15. PMID: 38622459; PMCID: PMC11166570.
GAGE-seq	MERFISH & Chromosome conformation capture technologies	2024	single-cell	whole genome	Provide higher throughput and efficiency while ensuring high data quality, but the experimental method is more complex	Explore genome structure and gene expression relationships at the single-cell level across diverse biological contexts		Zhou T, Zhang R, Jia D, Doty RT, Munday AD, Gao D, Xin L, Abkowitz JL, Duan Z, Ma J. GAGE-seq concurrently profiles multiscale 3D genome organization and gene expression in single cells. Nat Genet. 2024 Aug;56(8):1701-1711. doi: 10.1038/s41588-024-01745-3. Epub 2024 May 14. PMID: 38744973; PMCID: PMC11323187.
SEE	Computational method	2024	single-cell	whole genome	Only using scRNA-seq data and a limited number of scHi-C maps	Investigate chromatin dynamics across different scales; Identify chromatin regulators; Combined with SNPs analysis
