# Supplementary material for: SEE: A Method for Predicting the Dynamics of Chromatin Conformation Based on Single‐Cell Gene Expression
Source: Adv Sci (Weinh). 2025 Jan 7;12(8):2406413. doi: 10.1002/advs.202406413 (PMC11848634; doi:10.1002/advs.202406413)
Supplement: Supplementary file 4 — Supporting Information [file ADVS-12-2406413-s001.xlsx]

## Sheet: Sheet1
Supplementary Table 3. Collective association score for chromatin regulators
	QKI		MBP		VCAN		PTPRZ1		GPM6A		ENPP2		PDGFRA		SLC1A3		SLC1A2
	name	value	name	value	name	value	name	value	name	value	name	value	name	value	name	value	name	value
0	PCDH9	145.531	PCDH9	283.04	PCDH9	26.6157	MALAT1	46.1327	MALAT1	215.841	PCDH9	92.6266	KCNIP4	22.8451	MALAT1	57.3861	MALAT1	130.045
1	MALAT1	65.5137	MALAT1	157.538	MALAT1	18.9268	PCDH15	46.0556	LSAMP	79.0622	MALAT1	51.2636	MALAT1	18.4782	SLC1A2	25.8223	SLC1A2	56.7527
2	PLP1	62.7721	PLP1	86.8467	ERBB4	14.0566	PCDH9	42.2291	PCDH9	70.9963	IL1RAPL1	40.1676	LHFPL3	18.3729	PCDH9	24.4751	PCDH9	53.1059
3	XIST	48.9507	SPOCK3	86.4086	LHFPL3	12.6337	LHFPL3	35.6877	GPM6A	70.6325	ST18	30.2987	LRRC4C	10.9245	LSAMP	13.7669	ERBB4	24.52
4	FTH1	45.4769	FTH1	76.8918	ZBTB20	11.8472	LRRC4C	32.5257	SLC1A2	62.7209	FTH1	29.0796	CSMD1	10.5917	NRXN1	10.2364	LSAMP	22.3594
5	PDE4B	43.8252	SEPT7	46.9174	KCNIP4	9.84348	CSMD1	21.9602	NRXN1	58.1038	PLP1	27.1633	PCDH9	8.47316	GPC5	9.86277	SLC1A3	21.4586
6	SPOCK3	39.8065	ANK2	45.9678	PCDH15	9.4886	NRXN1	20.7891	SPARCL1	55.5297	PTPRD	26.8675	ERBB4	7.57285	DPP10	9.63675	GPM6A	21.3221
7	ANK2	39.236	XIST	41.6645	NRXN1	7.99912	PTPRG	14.6142	FBXL7	54.3058	PIP4K2A	26.0724	NRXN1	7.46536	ERBB4	9.58006	NPAS3	19.4413
8	ST18	35.3729	TRIM2	39.8654	CSMD1	7.58542	ERBB4	14.1584	XIST	46.0428	XIST	25.3661	DMD	5.97578	NPAS3	6.94839	CTNND2	18.8799
9	KIRREL3	27.0153	IL1RAPL1	38.8845	LRRC4C	7.21895	SOX2-OT	10.8376	ZBTB20	43.3672	ANK2	23.9275	IL1RAPL1	5.69595	ZBTB20	6.87171	GPC5	18.2796
10	PHLPP1	20.5782	PIP4K2A	35.5663	TMEM108	6.36053	MAPK10	10.2893	MAPK10	41.2269	ZBTB20	22.0794	XIST	5.37712	NTM	6.71083	SPARCL1	14.1181
11	MARCH1	19.4186	TMTC2	34.2091	NPAS3	6.1638	DMD	9.80097	PITPNC1	39.7943	LSAMP	21.0066	LSAMP	5.02535	CST3	6.43562	CST3	13.3133
12	ZBTB20	18.5518	KCNH8	33.9783	PTPRG	6.09049	PTPRZ1	9.1259	ERBB4	39.4442	NKAIN2	20.9193	SOX2-OT	4.6585	GPM6A	6.13283	DPP10	12.9956
13	ALCAM	18.5177	ST18	32.1279	MAPK10	5.99174	NPAS3	8.70246	NPAS3	34.5423	NCAM1	20.614	GRIA2	4.17652	ANK2	5.51982	XIST	11.8176
14	PIP4K2A	18.3401	PTK2	29.1861	MARCH1	5.65144	NCAM2	8.5313	CST3	33.9395	SPOCK3	19.457	GRM5	4.0038	NRG3	4.89443	NRXN1	11.3866
15	EDIL3	17.033	KIRREL3	26.5801	RORA	5.57655	TNR	7.41056	TRPM3	33.8966	NPAS3	19.0855	TNR	3.80926	PTPRG	4.83119	NTRK2	11.3407
16	TRIM2	16.8289	AUTS2	26.0244	NEGR1	4.30286	GALNT13	7.38567	NRG3	33.1539	ERBB4	19.0306	PTPRG	3.65878	NTRK2	4.65812	PTPRG	10.6113
17	TMTC2	16.8137	NKAIN2	20.9931	PTPRZ1	4.17083	NTM	7.27653	NTRK2	31.1194	AUTS2	18.5955	PDZD2	3.36126	PITPNC1	3.99639	QKI	10.407
18	PTPRD	16.6445	TTLL7	19.4401	NCAM2	3.36438	IL1RAPL1	7.24646	ANK2	29.2613	QKI	17.1525	GRIA4	3.28299	CTNND2	3.94088	MAPK10	10.3243
19	IL1RAPL1	16.4953	PTPRK	18.8795	KAZN	3.16444	PLCB1	7.06514	DST	28.9408	MAPK10	16.8281	NTM	3.23223	MAPK10	3.7699	NKAIN3	9.3761
20	AUTS2	14.1476	DLG2	17.8529	CHL1	3.15661	KAZN	6.83764	CADM2	27.8675	SLC1A2	16.5567	GALNT13	3.22605	SPARCL1	3.55312	TRPM3	8.33134
21	NPAS3	13.606	FRYL	17.7727	XYLT1	3.11844	TMEM108	6.34711	DPP10	27.8364	MARCH1	16.3732	NPAS3	3.11969	FBXL7	3.49358	NTM	7.76822
22	ERBB4	13.49	PHLPP1	17.2441	XIST	3.07406	FGF12	5.77007	CTNND2	27.6276	TTLL7	15.5091	SHISA9	3.00779	DOCK4	3.42063	ARHGAP24	7.6375
23	FOLH1	13.0138	ZBTB20	17.1302	CTNND2	3.06634	SPOCK3	5.63856	HSPA1A	24.0083	GPM6A	15.4545	MARCH1	2.98432	TRPM3	3.37255	FBXL7	7.51816
24	FRMD5	11.216	FOLH1	14.7067	MDGA2	2.72979	CTNND2	5.62718	NKAIN3	23.6621	NTM	14.3072	NTRK2	2.5162	CADM1	3.27566	BMPR1B	5.93117
25	PLXDC2	11.0719	MYRF	14.268	LSAMP	2.71312	CHL1	5.60851	NTM	22.7604	SPARCL1	14.2002	PHF14	2.43771	APOE	3.02698	ZBTB20	5.90431
26	FTX	11.0625	NPAS3	14.0669	GRID2	2.70544	XIST	5.5391	RORA	16.4073	CTNNA3	13.9873	ZSWIM6	2.25636	SLC1A3	2.88954	MAGI2	5.78698
27	FAR1	10.9306	FTX	13.6864	PPFIA2	2.66085	LSAMP	5.485	FTX	16.2112	NTRK2	13.4933	PTPRZ1	2.22913	PTPRZ1	2.654	FTH1	5.72427
28	MYRF	10.3759	ALCAM	13.5269	LUZP2	2.61394	NEGR1	5.25574	ARHGAP24	16.1655	FRYL	13.3222	GPM6A	2.2173	NKAIN3	2.45101	RYR3	5.60571
29	NKAIN2	10.1298	ERMN	13.0636	ZNF638	2.58884	SEZ6L	5.18118	CLU	15.3915	ARHGAP24	12.7004	NFIB	2.1733	QKI	2.43764	MEIS2	5.58071
30	QKI	9.79557	PLXDC2	12.1092	GRM5	2.50608	FTX	4.92989	SLC1A3	14.7027	KIRREL3	12.4159	PCDH15	2.16338	AQP4	2.35624	ANK2	5.23832
31	ANKS1B	9.76966	PDE1A	12.0921	PDZD2	2.49086	KCNMA1	4.7944	AQP4	14.6075	MOBP	11.8635	ANKS1B	2.09531	LINC00299	2.19259	ADCY2	5.08247
32	FBXL7	9.61242	JMJD1C	12.0433	NBEA	2.45449	PDZD2	4.77776	CADM1	14.4059	CTNND2	11.8548	SOX5	1.95058	DST	2.18508	FAM171B	5.07688
33	MBNL2	9.07175	CCDC88A	12.029	NFIB	2.36826	MARCH1	4.65863	LINC00299	14.3723	PTK2	11.0382	NEGR1	1.9241	FTH1	2.1757	PSD3	4.73786
34	CACNA2D1	8.95807	FAR1	11.834	DNER	2.22547	NCAM1	4.6229	TMEM108	14.1362	EDIL3	10.6418	TMEM108	1.90999	NCAM1	2.08233	PTPRZ1	4.46923
35	NTM	8.76673	FBXL7	11.5389	KCNMA1	2.18737	NKAIN3	4.60576	NFIA	13.8217	UNC5C	10.1651	ANK2	1.89879	FTX	2.03416	DOCK4	4.44193
36	SLAIN1	8.6863	MAP7	11.5043	ALCAM	2.15973	ZBTB20	4.49067	PTPRG	13.6336	ENPP2	9.83847	SLC8A1	1.8979	NFIA	1.85215	NFIB	3.81343
37	N4BP2L2	8.60378	CNP	11.3845	LRRN1	2.13116	JMJD1C	4.29178	FGFR3	12.7367	FTX	9.2062	SPOCK3	1.8288	RYR3	1.71824	ZSWIM6	3.57266
38	SLCO3A1	8.31163	FTL	11.3304	NAV2	2.11051	ASTN2	4.21755	GPC5	12.4117	CADM2	8.35204	PDE4B	1.8078	XIST	1.67756	PTK2	3.54854
39	ZSWIM6	7.68086	SIK3	11.2365	SOX5	2.07412	GRIA4	4.09218	TCF4	11.7364	PSD3	8.24501	CALM2	1.79382	ZFHX4	1.56372	CADM1	3.41951
40	CNP	7.59938	MAGI2	11.0103	PCDH7	2.04663	PDE4B	3.98108	PTPRZ1	10.6564	SRPK2	8.10784	FGF14	1.72432	LRRC16A	1.50813	AHCYL2	3.41639
41	FGFR2	7.43717	DOCK5	10.776	GRIA2	2.03491	SOX5	3.84653	FAM171B	10.6351	NRXN1	8.05451	LPPR1	1.72179	FAM171B	1.50698	PAMR1	3.26652
42	DMD	7.00591	SLAIN1	8.94995	DMD	1.89519	LPP	3.69914	DOCK4	10.5333	DMD	8.01758	MAPK10	1.55866	PPAP2B	1.49966	PLCB1	3.23715
43	TBC1D5	6.62205	ERBB4	8.92495	SOX6	1.87951	GRIA2	3.50205	PTK2	10.4956	TRIM2	7.94536	NAV1	1.55181	EFEMP1	1.49853	TMEM108	3.23325
44	DOCK3	6.53547	CRYAB	8.90475	KCNH8	1.84591	KCNH8	3.47695	NAV3	10.2974	TMEFF2	7.81493	IL1RAP	1.54095	NFIB	1.46141	RORA	3.16076
45	TJP1	6.33086	UGT8	8.4714	NCAM1	1.78487	ZSWIM6	3.45299	NFIB	9.54388	MED13L	7.76083	FHIT	1.47415	NAV2	1.4475	KCNMA1	3.08919
46	TTLL7	6.22455	N4BP2L2	8.2858	SOX2-OT	1.7767	ZNF638	3.40691	FTH1	9.3945	CNP	7.59848	NLGN4X	1.46229	NRCAM	1.44015	PITPNC1	3.0433
47	USP47	6.16846	PSD3	8.09486	NTM	1.74521	CLASP2	3.30752	CHL1	8.93262	ALCAM	7.59282	PDE4D	1.45243	MEIS2	1.37628	ZFHX4	2.88773
48	CALM2	5.92646	DMD	8.06329	SLC44A5	1.67881	XYLT1	3.25257	AHCYL2	8.2104	PDE4B	7.50193	KAZN	1.4494	HSPA1A	1.34811	FTX	2.88274
49	NCAM1	5.91563	CTNNA3	7.97935	TNR	1.57745	SGCZ	3.177	BMPR1B	8.13667	LHFPL3	7.37225	FAM155A	1.44908	TCF4	1.34408	WIF1	2.87984
50	GRIA4	5.63556	CALM2	7.90328	MAGI1	1.55803	LRRC7	2.9986	PPAP2B	7.86587	SLAIN1	7.33664	GPC6	1.39887	RHOB	1.33342	ZHX3	2.77617
51	DOCK4	5.56055	PPFIA2	7.83646	GAB1	1.52276	FBXL7	2.93922	RYR3	7.82647	NCAM2	7.33417	DOCK4	1.37167	LIFR	1.3115	PPAP2B	2.73102
52	RERE	5.48739	MARCH1	7.76196	FTX	1.51385	LRRN1	2.8898	CRB1	7.65103	GPC5	7.23919	COL9A1	1.30628	ZSWIM6	1.27749	LINC00299	2.69006
53	EXOC6B	5.4736	QKI	7.59217	NAALADL2	1.51194	DOCK4	2.85571	MEIS2	7.60022	TJP1	7.18741	PTPRD	1.29419	C1orf61	1.27004	LRRC16A	2.6827
54	DOCK5	5.46387	RFTN2	7.54494	FBXL7	1.51136	FGF14	2.79859	APOE	7.59454	PPFIA2	7.02395	ZNF521	1.26008	MED12L	1.26329	TCF4	2.68118
55	TMEFF2	5.38654	AK5	7.36494	SPOCK3	1.49714	APP	2.78007	ZFHX4	7.44727	SEPT7	6.70817	CPE	1.24034	PLCB1	1.21956	LIFR	2.63306
56	RTN4	5.38567	USP47	7.25229	LPP	1.43447	SLC8A1	2.76071	PHF14	7.30342	CST3	6.41191	OLIG1	1.21077	PREX2	1.20872	ASTN2	2.59325
57	ADIPOR2	5.31352	NTM	7.0797	SLC1A2	1.42761	ANKS1B	2.69854	WIF1	7.14979	FOLH1	6.36602	SEZ6L	1.19353	HPSE2	1.17603	AQP4	2.56312
58	LSAMP	5.26911	FGFR2	7.02284	ASTN2	1.40072	GRID2	2.61194	PRTFDC1	6.77786	CSMD1	6.22743	ANK3	1.18245	SORBS1	1.12327	N4BP2L2	2.55676
59	MYO1D	5.25669	NCAM2	7.00693	IL1RAPL1	1.32514	MDGA2	2.57983	CALM2	6.73743	KCNIP4	6.14364	MAGI2	1.18026	CAMTA1	1.11748	AUTS2	2.52418
60	ERMN	5.18782	FAM107B	6.98301	SCD5	1.29823	ALCAM	2.46321	CPE	6.66827	ADIPOR2	6.0253	LRFN5	1.12611	TJP1	1.10164	TRIM2	2.47146
61	NFIA	5.11573	ZNF638	6.97486	SORCS3	1.2715	KCNIP4	2.44994	ZSWIM6	6.62042	CALM2	6.01763	DNER	1.12117	DOCK3	1.08184	RGS7	2.46882
62	UGT8	5.08671	CLMN	6.93798	PDE4D	1.19079	DPP10	2.41319	NAV2	6.53035	ZNF638	5.97783	GLCCI1	1.09741	AHCYL2	1.08102	PNISR	2.43543
63	MAGI2	5.05621	MYO1D	6.88791	NRG3	1.18202	FOXP1	2.35258	MED13L	6.40559	PTPRK	5.97563	PSD3	1.09303	PPP3CA	1.07824	NAV3	2.40423
64	GRID1	5.0346	ADIPOR2	6.70546	TSC22D1	1.17801	CCDC88A	2.31369	PSD3	6.37143	NFIB	5.93025	ASTN2	1.08209	SLC7A11	1.05844	MKLN1	2.28865
65	OSBP2	4.95379	VRK2	6.62599	PLXDC2	1.17177	ANKRD28	2.29255	GLUL	6.28062	TMEM108	5.8924	DCAF6	1.06222	N4BP2L2	1.04284	HSPA1A	2.26429
66	NEGR1	4.92159	LAMP2	6.60018	LRFN5	1.17156	PTPRD	2.23443	PDE4B	6.08574	MYRF	5.80616	SORCS1	1.05535	SLCO1C1	1.00758	NRG3	2.24109
67	SEPT7	4.85459	FTCDNL1	6.47863	CADM1	1.16079	RGS7	2.22292	GAREM	5.89607	SCD5	5.70603	FGF12	1.04365	BMPR1B	0.994607	NAALADL2	2.09516
68	SOX2-OT	4.83091	DIP2B	6.34684	MKLN1	1.15691	USP24	2.21426	SLC7A11	5.82728	SOX2-OT	5.6646	XYLT1	0.959199	PDE4B	0.992559	CAMTA1	2.08625
69	GAB2	4.68617	GIGYF2	6.34595	USP24	1.14764	RERE	2.117	N4BP2L2	5.75561	FAF1	5.59441	GRID2	0.946318	FGFR2	0.99058	ATG7	2.08279
70	USP54	4.68486	SRPK2	6.31784	ANK3	1.12821	CDH18	2.08836	CAMTA1	5.62596	SLC1A3	5.56525	RGS7	0.946171	TRIM2	0.963915	SLCO1C1	2.03625
71	LAMP2	4.55914	NRXN1	6.23943	TCF4	1.11232	CADM2	2.08068	PPP1R3C	5.54647	GRIA2	5.54813	TJP1	0.903866	ATG7	0.95774	DST	2.0199
72	TMEM165	4.52971	DOCK9	6.23582	SHISA9	1.10814	NAV2	2.07098	RGS7	5.50414	CHL1	5.44235	ALCAM	0.901473	MKLN1	0.955194	TJP1	1.92225
73	POLR2F	4.47362	CAMK2N1	6.18449	SLC8A1	1.05535	CAMTA1	2.06812	TNIK	5.45977	PLXDC2	5.35897	NCAM2	0.890148	ADCY2	0.948798	PHACTR3	1.89936
74	PLEKHH1	4.42416	ARID1B	6.11491	NTRK2	1.04911	PSD3	2.06805	PON2	5.4546	SPOCK1	5.1876	CTTNBP2	0.87297	RERE	0.926892	GLUD1	1.8865
75	SPOCK1	4.41952	DOCK4	6.09087	UNC80	1.04043	TCF4	2.05939	PRKG1	5.4015	CADM1	5.0742	GRM7	0.82062	CPE	0.914659	PDE4D	1.86733
76	PRUNE2	4.40492	GRIA4	6.07997	LPPR1	1.02825	NAALADL2	2.04261	GFAP	5.29966	ANKS1B	5.06425	FTH1	0.80663	GNAQ	0.891481	ARHGEF4	1.85514
77	ZNF638	4.39996	PLEKHH1	6.0027	SH3D19	0.991289	PPFIA2	1.98972	UBR5	5.29444	PTPRZ1	4.98576	GUCY1A2	0.803246	ASTN2	0.886868	ASPH	1.83358
78	ELF1	4.36728	SH3D19	5.98422	BRAF	0.986863	SLC44A5	1.97081	LRRC16A	5.20698	MBNL2	4.92058	FAF1	0.795511	NFAT5	0.876105	PPP1R3C	1.81163
79	DOCK9	4.30796	EVI2A	5.94282	SPARCL1	0.971717	PHLPP1	1.94352	ACSL6	5.17801	CLDN11	4.89209	PLXDC2	0.792657	IMMP2L	0.875042	CALM2	1.77974
80	GNAQ	4.30782	TJP1	5.93791	OPCML	0.960883	LRFN5	1.93137	RFX3	5.17644	PTPN13	4.82645	SEMA6A	0.784528	PAMR1	0.851445	PRTFDC1	1.70939
81	C12orf76	4.27689	IBTK	5.93132	PHF14	0.948193	AUTS2	1.91139	PAMR1	4.91995	FGFR2	4.78147	FBXL17	0.771856	ARHGAP5	0.845158	PHF14	1.70707
82	SEMA6A	4.25419	NFIB	5.89134	SPATA6	0.942585	FAF1	1.82107	ATP2C1	4.9071	FRMD5	4.75406	OPCML	0.766593	PNISR	0.842622	MED13L	1.70514
83	CTNNA3	4.10876	EDIL3	5.83983	PHLPP1	0.936936	BRINP3	1.79126	PREX2	4.90115	SPP1	4.73641	ZNF638	0.748103	ACSL6	0.830347	SLC7A11	1.67783
84	MOBP	4.06294	CNTNAP2	5.75834	TBC1D5	0.925027	CCSER2	1.77867	MAGI2	4.85091	ELF2	4.66453	MEIS2	0.739766	CALM2	0.824629	RERE	1.66321
85	MAGI1	3.98388	HSP90AA1	5.66362	CDH10	0.92456	CDH10	1.74712	MID1	4.62205	KCNMA1	4.65827	NOL4	0.708337	CLASP1	0.806682	SLC25A18	1.63898
86	FRYL	3.95398	GNAI1	5.6613	GNAQ	0.914439	SCD5	1.7272	SYNE1	4.55683	N4BP2L2	4.61916	TCF12	0.706715	MED13L	0.805175	ARHGAP5	1.63272
87	JPX	3.93255	SETD2	5.60488	NAV1	0.912652	SHISA9	1.72159	GMDS-AS1	4.55154	NRG3	4.60514	ZFPM2	0.70543	RFX3	0.804194	DYNC2H1	1.56608
88	PICALM	3.89645	FBXL17	5.57788	DPP10	0.905161	CTTNBP2	1.69996	ARHGEF4	4.54014	GRIA4	4.57963	DNM3	0.704054	KIF1B	0.800265	NCAM1	1.55461
89	FBXO7	3.697	PDE4B	5.5777	N4BP2L2	0.901485	NFIA	1.68519	LIFR	4.45701	SLC24A2	4.56585	PPFIA2	0.692038	PHF14	0.795434	NAV2	1.51799
90	CDKAL1	3.68874	DNAJC6	5.57485	PPP1R12A	0.900942	CST3	1.6651	LUC7L3	4.4439	SOX5	4.51148	AGAP1	0.680631	ZNF638	0.784758	FBXL17	1.51569
91	SRPK2	3.67023	EXOC6B	5.48487	RGS7	0.898155	ANK2	1.65229	ZHX3	4.40612	NKAIN3	4.4918	NLGN1	0.674562	CADM2	0.783308	UBR5	1.51176
92	PHF14	3.64783	ABCA8	5.42286	RALGAPA1	0.889638	SPARCL1	1.59799	PHLPP1	4.21965	PTPRG	4.41746	LPP	0.671824	FAM184A	0.78309	ARHGAP26	1.49368
93	CRYAB	3.62577	ANO4	5.37112	ARID1B	0.887444	DST	1.5669	FAF1	4.16984	NAV2	4.30672	ADARB2	0.666863	GLUL	0.774666	SORL1	1.48916
94	HSPA1A	3.61779	AKAP6	5.32127	CACNA2D1	0.858869	TJP1	1.55502	MACROD2	4.15913	HIP1	4.29763	ZHX3	0.660013	PDE4D	0.761409	CPE	1.45132
95	FAM107B	3.55424	CDKAL1	5.24305	MEIS2	0.856914	MED12L	1.54442	FAM171A1	4.1086	PDE1A	4.23804	PHACTR3	0.656248	FHIT	0.748148	ZNF638	1.44022
96	GRIA2	3.50019	SH3GL3	5.23369	PTK2	0.856809	UNC80	1.49763	PCDH7	3.94596	SIK3	4.1727	SIK3	0.655684	XPO1	0.746752	FGFR2	1.38347
97	PDE1C	3.45576	AMER2	4.97384	FAM110B	0.849851	PPP1R12A	1.48432	JMJD1C	3.9458	ZEB2	4.16266	CCSER1	0.655	USP47	0.74465	ADD3	1.3779
98	NAALADL2	3.4453	ELL2	4.94428	FCHSD2	0.804668	CNTN1	1.4763	HNRNPA2B1	3.89114	ANK3	4.15307	GSK3B	0.648322	TRIO	0.730595	RFX3	1.3527
99	MAP7	3.44025	RAPGEF2	4.92554	SRSF11	0.80403	N4BP2L2	1.47617	PDE4D	3.85778	ZSWIM6	4.13198	PRTFDC1	0.635148	SIK3	0.72961	SCD5	1.33207
100	MED13L	3.42777	TMEM165	4.7566	ZDHHC21	0.803931	CPE	1.47108	SLC25A18	3.8145	CACNA2D1	4.11364	RIT2	0.630068	GLUD1	0.692658	TRIO	1.3015
101	APLP1	3.41175	DST	4.61916	SEZ6L	0.788967	TRIO	1.46553	PPP3CA	3.77221	HSP90AA1	4.10593	ASCC3	0.629667	TMEM108	0.690256	MID1	1.29867
102	NHLRC3	3.36806	PRTFDC1	4.61766	FRYL	0.787677	UBR5	1.44322	NCAM2	3.76131	LRRC4C	4.02725	MKLN1	0.620623	ZHX3	0.689341	PSD2	1.28992
103	AK5	3.32761	NAV2	4.60876	DCAF6	0.776397	FTH1	1.43033	FOXN3	3.74557	ANO4	4.00708	PITPNC1	0.620233	OSBPL6	0.685522	CDKAL1	1.26772
104	NRXN1	3.27921	GRID1	4.58337	TMEM132C	0.760746	PLXDC2	1.42124	AUTS2	3.73012	DIP2B	3.98426	PPP1R12A	0.614177	INTU	0.673334	PRKG1	1.26025
105	PSD3	3.27632	COL4A5	4.52622	ATP2C1	0.755646	NAV3	1.38937	C1orf61	3.70469	ZNF536	3.98031	FBXL7	0.610246	MMD2	0.66704	GLUL	1.22512
106	HAPLN2	3.24028	CCDC66	4.52512	JMJD1C	0.749581	DNER	1.38078	PARK2	3.68929	PDE1C	3.95034	KCNMB2	0.605168	DYNC2H1	0.662708	DMD	1.22121
107	DST	3.234	QDPR	4.50318	PARK2	0.731359	COL9A1	1.37289	PPP1R12A	3.68597	LAMP2	3.92287	TSC22D1	0.593298	ITM2B	0.654661	FAM155A	1.18692
108	PDE1A	3.20891	UBE2R2	4.49483	CLCN3	0.707425	FAM49B	1.36985	ASPH	3.65857	RERE	3.88343	FBXO11	0.592783	NAALADL2	0.652059	PHLPP1	1.17693
109	VRK2	3.20736	EFHD1	4.45728	RAPGEF2	0.69554	MITF	1.36232	PBX1	3.63132	APP	3.87553	SCN1A	0.572676	PPP2R2B	0.651082	NIPBL	1.1671
110	LRRFIP2	3.18763	GALNT13	4.4502	DOCK4	0.675253	SORCS1	1.35491	PLCB1	3.51066	MBD5	3.81674	KLHL13	0.570521	PTK2	0.649555	GPM6B	1.13699
111	MOG	3.17174	ZBTB38	4.4403	PPP3CA	0.662599	NRG3	1.33452	SEPT7	3.481	FBXL7	3.79363	MED12L	0.568352	SORL1	0.644468	EFNA5	1.1363
112	CTNND2	3.13472	NEGR1	4.42802	CALM2	0.661872	CLASP1	1.33445	GLUD1	3.43721	MAGI2	3.78232	FOXP1	0.555756	PRTFDC1	0.630143	ZDHHC21	1.11543
113	EVI2A	3.12513	MARCKSL1	4.42369	PITPNC1	0.65975	TSPAN7	1.31878	GNAQ	3.40497	DOCK5	3.75838	LUZP2	0.554441	RFTN2	0.628808	JMJD1C	1.08892
114	GREB1L	3.1221	ZSWIM6	4.40593	MED13L	0.658937	NFIB	1.31442	DMD	3.37579	FAR1	3.69864	LRRC8D	0.551946	TDRD3	0.617907	ITM2B	1.08162
115	HSP90AA1	3.10236	CCSER2	4.37701	COL9A1	0.650164	RIT2	1.30093	KCNMA1	3.34166	LRRFIP2	3.66915	CEP85L	0.532293	PPP1R12A	0.606508	C2orf72	1.07553
116	CLMN	3.08149	SPATA6	4.3097	KHDRBS2	0.645395	EXOC6B	1.29463	SCD5	3.29242	DOCK3	3.6688	PREX2	0.528852	PSD2	0.605454	ZHX2	1.05627
117	ITM2B	3.07775	CTNND2	4.28363	FTH1	0.642194	OXR1	1.28574	JPX	3.20901	DNAJC6	3.63039	GPR37L1	0.527318	JMJD1C	0.600198	C1orf61	1.05142
118	SRSF11	3.07377	MFAP3L	4.27297	RIT2	0.641925	PTPRK	1.2832	TMEM161B-AS1	3.18736	PHF14	3.63017	TRIM2	0.524861	GAREM	0.558689	TRPS1	1.04858
119	PTBP2	3.05914	HIP1	4.24365	TRIO	0.63898	ITM2B	1.27296	ZNF638	3.17364	NEGR1	3.62722	ZNF532	0.522717	LRIG1	0.548702	PRKD1	1.0348
120	PXK	2.9921	SLCO3A1	4.22344	PTPRM	0.634443	APBB2	1.21823	CEP85L	3.15561	CDKAL1	3.61135	SLC44A5	0.513918	SPAG9	0.539752	SETD5	1.0306
121	NCAM2	2.99125	RERE	4.1969	FTO	0.629825	WSB1	1.21781	ITSN1	3.13402	CLDND1	3.59622	PHC2	0.5121	KLF12	0.534745	IMMP2L	1.02291
122	NLGN1	2.94751	HIPK2	4.17338	FBXO11	0.619817	IMMP2L	1.19631	MED12L	3.1228	PRTFDC1	3.57497	CLASP2	0.511237	CHN1	0.527368	DOCK3	1.01898
123	ARID1B	2.93539	MBNL2	4.16216	SEMA5A	0.606624	PAFAH1B1	1.19057	DYNC2H1	3.10063	DOCK4	3.56008	CRB1	0.506738	EDNRB	0.526202	OSBPL6	1.01794
124	CCDC88A	2.89133	HSPA1A	4.14089	SMG7	0.601568	SPATA6	1.18513	ANKRD12	3.07908	MEIS2	3.51548	CST3	0.506685	PSD3	0.524224	TDRD3	1.00257
125	JMJD1C	2.82863	OSBP2	4.11234	ZNF521	0.598921	GPHN	1.1829	RERE	3.05853	TMTC2	3.47703	SNTG1	0.500392	FTL	0.516256	PARK2	0.993001
126	EIF4G3	2.81424	ZNF708	4.07818	SORCS1	0.597525	TMEM163	1.18021	PHACTR3	3.03835	VRK2	3.30141	PTK2	0.492741	DMD	0.512732	SORBS1	0.985043
127	PTP4A2	2.77989	UNC5C	4.05833	ZCCHC7	0.591816	LRRFIP2	1.1769	GRIA2	3.01041	FGF12	3.27108	ZNF280D	0.491517	ASPH	0.511194	ITSN1	0.973222
128	ELL2	2.76319	TLE4	4.01035	FGF14	0.579286	MED13L	1.15384	RGMA	2.99643	UGT8	3.09201	SGIP1	0.487141	PBX1	0.509659	KIF1B	0.957781
129	SPP1	2.76157	SEMA4D	3.99334	EIF4G3	0.576988	SLC1A2	1.09426	GAPDH	2.93863	USP47	3.0812	QKI	0.484288	GABRG1	0.509234	PPP1R12A	0.954018
130	SS18	2.74305	TACC1	3.94128	MPDZ	0.571058	TMEM132C	1.08054	GRAMD3	2.93812	KMT2C	3.07609	RBM39	0.481633	PRKD1	0.495772	GPHN	0.953162
131	UBE2R2	2.72025	FRMD5	3.9073	LRRFIP2	0.567816	SH3D19	1.07801	TRIM2	2.92643	UBE2R2	3.03753	TCF4	0.478332	GPD2	0.488491	MACF1	0.939892
132	HIPK2	2.69766	C12orf76	3.87624	CEP85L	0.560297	MEIS2	1.06615	SRPK2	2.91917	TCF4	2.98689	KCTD16	0.472346	ADD3	0.483496	HSP90AA1	0.929911
133	PPFIA2	2.65555	RNF141	3.8537	ANO4	0.555156	SORBS2	1.05797	TUBB2B	2.91537	MBNL1	2.97026	SS18	0.469833	SCD5	0.480335	B3GALT1	0.929012
134	GALNT13	2.62369	POLR2F	3.8273	SMOC1	0.5537	FBXL17	1.02678	ZNF521	2.88078	COL4A5	2.96988	NF1	0.466607	FAF1	0.478886	NFAT5	0.926704
135	KCTD8	2.61851	ST3GAL4	3.81087	SLC1A1	0.548472	PHACTR3	0.985254	ATP1A2	2.86406	PDE4D	2.95514	RERE	0.466207	USP24	0.476377	SOX2-OT	0.925781
136	RAPGEF2	2.61833	BRAF	3.78344	CCSER1	0.548163	PHF14	0.960717	GABRA2	2.81103	EIF4G3	2.93081	L3MBTL4	0.46618	DARS	0.476237	EFEMP1	0.923535
137	ARAP2	2.58866	ZDHHC21	3.62768	ARHGEF12	0.546909	SLAIN1	0.960056	DLC1	2.79361	NAALADL2	2.9305	MIB1	0.462658	STON2	0.473286	ITFG1	0.914471
138	UBR3	2.58107	CTNNA1	3.59901	ACACA	0.534242	CDKAL1	0.959243	C2orf72	2.78438	SEC62	2.9248	TSPAN7	0.462191	MBNL2	0.470267	HSPA1B	0.909092
139	NAV2	2.55601	DOCK3	3.55803	SPOCK1	0.532245	BPTF	0.957902	TRIO	2.77918	HIPK2	2.89283	PDE8B	0.461876	CCSER2	0.469097	GNAQ	0.888135
140	SEMA4D	2.54178	TOP2B	3.54634	ANK2	0.531462	RTN1	0.957832	ITFG1	2.70374	TACC1	2.86047	WAC	0.459518	MBD5	0.465621	RBM39	0.886151
141	NLK	2.50857	GAREM	3.54558	ITM2B	0.529576	CACNA2D1	0.956605	FGFR2	2.68987	MOG	2.77665	OLIG2	0.453273	MLLT10	0.463761	BRAF	0.880588
142	LRRC8D	2.50625	USP40	3.54313	FIGN	0.519714	ZNF521	0.941888	ALCAM	2.58506	ABCA8	2.72704	RAPGEF2	0.451985	TBC1D5	0.463603	SPATA6	0.880222
143	MAPK10	2.5017	CAMTA1	3.50877	CDKAL1	0.516281	PRKD1	0.936653	LPP	2.5394	MYO1D	2.709	HECW1	0.451707	EIF4G3	0.455125	ANKS1B	0.867661
144	BRAF	2.48423	FIGN	3.44595	CPEB4	0.496069	GPC6	0.935528	RBM39	2.4999	MAGI1	2.67839	TMEM163	0.447522	ZNF521	0.454954	FAF1	0.862821
145	DNER	2.48188	ZNF536	3.37948	PLCB1	0.495924	ATRX	0.930404	ITM2B	2.48702	GPM6B	2.6602	HIP1	0.441458	WIF1	0.450202	ACSL6	0.862495
146	CAMTA1	2.44617	MED13L	3.34073	ZFHX4	0.49505	AMPH	0.930247	NCAM1	2.48013	TRPM3	2.6566	TLE4	0.439412	CHD9	0.448989	NR3C2	0.846205
147	KMT2C	2.44452	MKLN1	3.3264	SORBS2	0.494367	CCSER1	0.929057	ZDHHC21	2.47077	KIAA1958	2.6508	ZNF804A	0.439105	MEGF9	0.44873	ATP13A4	0.835233
148	YPEL2	2.43721	MPDZ	3.30433	PTPRT	0.493377	GRM5	0.92803	USP47	2.45326	SLCO3A1	2.64391	ACACA	0.437758	CLEC16A	0.44495	FGFR3	0.822779
149	CAMK2N1	2.41139	APP	3.26896	PRTFDC1	0.492729	CADM1	0.922038	SIK3	2.4461	MTX2	2.61738	MIR181A1HG	0.435749	ACACA	0.437053	SAMD4A	0.808107
150	SYT9	2.38876	PHF14	3.26768	ARHGAP42	0.49263	FOXN3	0.90301	TJP1	2.431	SCD	2.60235	TMEM132C	0.434097	PPFIA1	0.43567	ACACA	0.801393
151	PDE8A	2.36283	MAPK10	3.24906	UNC79	0.492209	NFAT5	0.902998	MBD5	2.43074	JMJD1C	2.58924	N4BP2L2	0.432517	LPP	0.431547	USP47	0.793123
152	GIGYF2	2.34242	CBR4	3.23363	SIK3	0.490312	DCAF6	0.892727	CDKAL1	2.41339	PCDH15	2.56889	CHST9	0.431353	HSP90AA1	0.4307	MBNL2	0.790065
153	LUC7L3	2.32944	KIAA0930	3.23101	ELF2	0.479047	FRYL	0.891736	GNAS	2.35069	GRID1	2.55783	DOCK3	0.42508	MEF2C-AS1	0.428642	HMGB1	0.780671
154	HECW2	2.31715	DLC1	3.17305	USP25	0.479046	CEP85L	0.885321	TSPAN7	2.34725	C9orf3	2.53281	PLCB4	0.422991	EGFR	0.427098	CLASP1	0.770486
155	PTGDS	2.21361	ARL6IP5	3.16278	RIN2	0.476264	ADD3	0.883547	CCSER2	2.34415	DNER	2.52504	NFIA	0.417077	MSRB3	0.417888	CCSER2	0.764551
156	IBTK	2.20775	DIS3L2	3.15054	CLASP1	0.472465	MBNL2	0.87915	ADCY2	2.33946	NALCN	2.50377	ZNF644	0.416239	CALN1	0.41694	WAC	0.760902
157	RCAN2	2.20592	SSH2	3.14474	ANKS1B	0.472099	PAM	0.873337	LRIG1	2.30645	DIP2C	2.49426	ARHGEF9	0.413875	CDC42BPA	0.414764	WSB1	0.754404
158	NALCN	2.19054	ITM2B	3.12923	SAMD4A	0.463539	PPAP2B	0.863017	PSD2	2.27237	COG5	2.47934	ATXN1	0.41215	PTPRK	0.40661	DARS	0.753504
159	TMEM144	2.17402	SRSF11	3.11353	MEMO1	0.457134	SRSF11	0.856104	RPS6KA2	2.22801	RAPGEF2	2.43829	ATP9B	0.405332	PPP1R3C	0.406478	ARFGEF1	0.753201
160	IDS	2.13929	ATG7	3.11119	ZFPM2	0.454539	GRID1	0.849178	DIP2C	2.22607	LPAR1	2.42634	MAN1A2	0.400015	CDH10	0.405354	KMT2C	0.745707
161	PHACTR3	2.13309	GPR137C	3.06276	ROBO1	0.453669	FAR1	0.842319	FBXL17	2.18101	TLE4	2.39098	SORCS3	0.39345	NCAM2	0.403871	MFAP3L	0.745554
162	TCF4	2.12024	ACACA	3.04385	BRE	0.448773	NF1	0.841247	TSC22D2	2.16763	SPATA6	2.38713	ZBTB38	0.393059	DNAH7	0.386853	PLXDC2	0.743437
163	CDH8	2.11429	EIF4G3	3.04334	IMMP2L	0.448501	BRAF	0.840286	BRAF	2.15446	FGFR3	2.34631	PNISR	0.387424	GPHN	0.382993	NEBL	0.74265
164	C9orf85	2.10199	PEBP1	3.04172	DOCK9	0.437297	ZNF462	0.83213	MFAP3L	2.1464	SEMA6A	2.34053	KMT2C	0.382985	ARHGEF4	0.38018	GMDS-AS1	0.736534
165	MTUS1	2.09892	TULP4	3.02797	FAM171B	0.435788	ATP2C1	0.82888	SCARA3	2.14549	GAB2	2.33977	CAMSAP2	0.380494	AUTS2	0.379272	INO80D	0.719306
166	HEPN1	2.09181	ZNF207	2.98356	BRINP3	0.435036	ZNF207	0.825427	SOX5	2.13532	RCAN2	2.33789	SETD5	0.380094	SLC15A2	0.377856	SLC25A29	0.709352
167	HHIP	2.08575	FANCL	2.95439	GRIA1	0.431461	KHDRBS2	0.8248	CACNA2D1	2.09242	POLR2F	2.32425	STXBP6	0.37667	PLXDC2	0.372261	CCDC88A	0.706447
168	FTL	2.0848	JPX	2.95178	PCNX	0.430719	EDIL3	0.82356	ATP13A4	2.08187	ERMN	2.32366	S100PBP	0.375375	GLG1	0.361712	LRBA	0.705332
169	GPHN	2.05928	ZFHX4	2.94568	ZNF644	0.42648	EXOC6	0.820918	CDH10	2.0767	LPPR1	2.31393	BRAF	0.373792	EXOC6B	0.359249	GIGYF2	0.703384
170	FBXL17	2.0534	SPATS2L	2.92948	UNC5C	0.424768	DLC1	0.814722	MBNL2	2.04699	SRSF11	2.29168	SLAIN1	0.362049	BICD1	0.359216	FIGN	0.700704
171	ADD3	2.03102	UBA3	2.92888	CHN1	0.422253	VWA8	0.814494	SORL1	2.00073	WSB1	2.28623	GRIA1	0.359769	ATAD2B	0.358292	CHN1	0.695397
172	KIAA1755	2.00596	FTO	2.92779	HNRNPA2B1	0.419695	NIPBL	0.803747	ADD3	1.94412	MAST4	2.25448	NALCN	0.358085	SOX2-OT	0.352112	SRPK2	0.689932
173	MIR181A1HG	1.99143	SCD	2.91021	FGFR1	0.418167	JPX	0.796419	BCKDHB	1.94067	FBXO7	2.23755	SLC25A36	0.35751	PSAP	0.350088	EWSR1	0.674744
174	PRTFDC1	1.99033	TCF12	2.88421	CTTNBP2	0.416109	OLIG2	0.79604	NIPBL	1.93952	LANCL1	2.22701	ANKRD17	0.357368	WAC	0.348998	LGI1	0.66514
175	PTK2	1.96164	CSMD1	2.88141	GPHN	0.413486	EIF4G3	0.793719	LMO3	1.93876	DLC1	2.22114	LINC00632	0.35731	ELF1	0.345493	ARHGEF26-AS1	0.659796
176	ST3GAL4	1.94685	SEMA6A	2.8629	MITF	0.413267	SETD5	0.785135	DCAF6	1.93284	PPP1R12A	2.19783	SH3D19	0.357261	PER3	0.339583	HNRNPA2B1	0.650041
177	LPAR1	1.92945	ROBO1	2.84707	FOXP1	0.411434	UBR3	0.767908	SORBS1	1.92822	FOXN2	2.17853	GNAS	0.356503	BTRC	0.337318	CSNK1A1	0.646441
178	CLASP1	1.92556	CLDND1	2.84474	KANK1	0.408749	TRIM2	0.758528	IMMP2L	1.91834	SEMA4D	2.14498	MBNL1	0.355024	PON2	0.334583	GPD2	0.643869
179	RNF141	1.88532	PDE8A	2.81296	CPE	0.40307	GPR155	0.757211	SUPT3H	1.91816	GNAI1	2.1355	RAB3IP	0.354778	PHACTR3	0.334162	GAREM	0.643415
180	GSN	1.88363	FBXO7	2.77392	NKAIN3	0.401718	PARK2	0.755444	SHPRH	1.91178	ZFHX4	2.1268	CACNA2D1	0.354174	PHACTR1	0.331766	FTL	0.638669
181	MEIS2	1.88089	APLP1	2.74902	EXOC4	0.401376	POGZ	0.738878	ARFGEF1	1.90243	TNR	2.11889	MBNL2	0.354153	MID1	0.32903	NFIA	0.626377
182	PREX2	1.87579	MED13	2.72918	NTNG1	0.400762	RALGAPA1	0.737849	KMT2C	1.89821	FAM155A	2.08214	RABGAP1L	0.3488	CEP85L	0.327621	UNC5C	0.624544
183	ANKRD28	1.86768	TBC1D12	2.71476	ZNF280D	0.400381	HIP1	0.737452	LRRFIP2	1.8891	CEP85L	2.05125	CAMK2D	0.347651	RGS7	0.326161	PDE4B	0.622257
184	TULP4	1.86515	HECW2	2.69469	HIP1	0.397183	ANO4	0.727971	ATRX	1.87978	CPE	2.04553	NAALADL2	0.347401	AMER2	0.325794	C20orf194	0.622113
185	FAM49B	1.84477	ABHD17B	2.69387	CAMTA1	0.393125	TMEM132D	0.71927	TDRD3	1.87096	PLEKHH1	2.04523	RFTN2	0.346678	GRM3	0.325402	SEC62	0.622103
186	GLTP	1.83418	MEGF9	2.64907	KAT2B	0.389732	LPPR1	0.706111	MPDZ	1.86379	HECW2	2.03958	FAM172A	0.346144	PEBP1	0.325075	GRIA2	0.622026
187	FAF1	1.8138	TMEFF2	2.61672	TJP1	0.387692	CALM2	0.698957	NF1	1.86213	PTMA	2.03466	PIP4K2A	0.345296	C2orf72	0.322067	ELF1	0.610363
188	DYNLL1	1.81042	NTRK2	2.61188	LINGO1	0.387441	SOS1	0.69832	TLE1	1.85318	CAMK2N1	2.02986	SPRED1	0.34452	METTL7A	0.321757	SDC4	0.610305
189	PEBP1	1.80452	FAF1	2.58715	KCNT2	0.385572	ATAD2B	0.688069	YWHAE	1.85111	MDGA2	2.02134	ATAD2B	0.34347	PTGDS	0.321002	MED12L	0.606616
190	TBC1D12	1.7851	PPP1R9A	2.58533	DSCAM	0.384724	RTN4	0.6875	PSAP	1.84733	ABCB1	2.015	RFX3	0.343407	PCDH10	0.319535	CDH10	0.603667
191	MEGF10	1.77699	C9orf85	2.58353	FOXN2	0.383896	FCHSD2	0.677838	HSPA1B	1.83758	CLMN	2.01001	FAR1	0.341755	OBSL1	0.315387	CALM1	0.603171
192	PDE4D	1.76423	FAM172A	2.58062	CCDC88A	0.383733	MIR181A1HG	0.67286	MEGF10	1.82785	CAMTA1	1.97984	FAM171B	0.338474	KMT2C	0.312548	SMG7	0.59854
193	MAN2A1	1.75897	TCF4	2.57732	CST3	0.383535	PIP4K2A	0.672717	ACACA	1.82322	OSBP2	1.96995	RNF144A	0.334821	ITFG1	0.307501	PTPN13	0.596609
194	CADM1	1.75732	CDC42SE2	2.57152	CCNY	0.37915	SAMD4A	0.671245	TACC1	1.77745	GREB1L	1.96884	EIF4G3	0.333554	SYNE1	0.305368	RPS6KA2	0.594803
195	MAPRE2	1.75615	HHIP	2.57139	SETD5	0.372028	UBE2E2	0.67052	ARHGAP26	1.77673	HSPA1A	1.95261	POU6F2	0.329343	RBFOX2	0.305109	NEGR1	0.594362
196	YWHAE	1.75058	FAM171B	2.56979	EGFEM1P	0.370539	PTK2	0.669311	WAC	1.75673	CCDC88A	1.94131	NCOA2	0.323896	GRIA2	0.303126	PTPRK	0.593208
197	ZNF536	1.74938	CACNA2D1	2.56025	SRPK2	0.370212	PARP8	0.665208	PLXDC2	1.75664	CSNK1A1	1.9293	GRIP1	0.32212	FBXL17	0.302941	GRAMD1C	0.588547
198	WIPF1	1.73272	ATAD2B	2.51614	ATE1	0.368925	RIN2	0.660745	EGFR	1.75651	ABCA2	1.91987	EDIL3	0.317987	SOS1	0.302225	RHOB	0.585731
199	DTNB	1.73194	SS18	2.49555	SS18	0.367659	ARFGEF1	0.659814	PPFIA2	1.75643	PHACTR3	1.91809	MID1	0.317847	ATRX	0.299403	VWA8	0.578053
200	CDH19	1.72028	RALGAPA1	2.47745	RFTN2	0.366838	SETD2	0.651126	RAPGEF2	1.75255	ARHGAP21	1.91587	SLC1A2	0.311882	SEPT7	0.29702	UTRN	0.571784
201	KIAA0930	1.71437	IDS	2.47331	GALNT10	0.36385	SMAD3	0.650937	GRID1	1.74308	ZNF644	1.91011	PBX1	0.309395	ARFGEF1	0.293881	COG5	0.54695
202	CYTH1	1.71298	BTBD3	2.46659	AUTS2	0.36226	NCALD	0.649038	HSP90AA1	1.73559	BRAF	1.89342	CALCRL	0.308757	WSB1	0.293686	OSBPL3	0.546299
203	HIP1	1.70297	DENND5A	2.44541	FARP2	0.361163	ACACA	0.645181	PHACTR1	1.73264	CRB1	1.87975	EHBP1	0.307759	RHOJ	0.288579	PER3	0.546207
204	AMPD3	1.68877	GREB1L	2.43715	DDX5	0.36091	DIP2B	0.64128	NAALADL2	1.7192	EXOC6B	1.8728	ANKRD12	0.305415	LUC7L3	0.287814	RFTN2	0.54548
205	MED13	1.65965	ZNF644	2.40243	CCSER2	0.360375	POU6F2	0.640281	WSB1	1.70432	PICALM	1.84307	CDH10	0.304334	EML6	0.286011	MAP4K4	0.5423
206	FTCDNL1	1.64819	RBM39	2.37839	KIF1B	0.356757	CRB1	0.639561	CALM1	1.70112	KCTD8	1.84051	DST	0.302532	TBL1XR1	0.285769	KANSL1L	0.537648
207	DCAF6	1.6443	HNRNPA2B1	2.35552	FOXN3	0.352205	PRTFDC1	0.631564	FTL	1.68913	ITM2B	1.83663	FAM78B	0.301045	GRAMD1C	0.285084	APC	0.533392
208	CUL5	1.63514	CLCN3	2.33256	POGZ	0.350863	KSR2	0.631538	MKLN1	1.66929	DCAF6	1.81138	JPX	0.300205	COG5	0.283683	OTUD7A	0.531312
209	ITFG1	1.61829	SEPW1	2.33214	PHACTR3	0.350632	XKR4	0.628576	KIAA1958	1.66894	ASTN2	1.80652	CMYA5	0.299406	BBOX1	0.280111	SFPQ	0.529327
210	INO80D	1.61415	ANKRD12	2.31749	OSBPL6	0.345768	CBR4	0.626659	DOCK7	1.66887	NFIA	1.79334	CAMTA1	0.297131	HSPA1B	0.279027	TACC1	0.529217
211	TNKS	1.61393	SPOCK1	2.31085	PRICKLE2	0.344892	LRBA	0.626324	DNAH7	1.65531	KIDINS220	1.78877	KCNT2	0.295032	MEF2A	0.274197	PPFIA2	0.528847
212	NECAB1	1.60468	NLK	2.31075	ATAD2B	0.344534	GUCY1A2	0.624045	PRKD1	1.64746	PXK	1.77342	KIF2A	0.292789	PPFIA2	0.267161	ATAD2B	0.528342
213	MBD5	1.59535	ZHX3	2.30826	MBNL2	0.341653	MAP2	0.612428	SEC62	1.64179	RASGRF2	1.76679	SSH2	0.292365	LMO3	0.266653	NCAM2	0.527641
214	MID1	1.58909	LIFR	2.29793	ANKRD12	0.340106	ZNF644	0.611064	SOX6	1.6391	KLHL32	1.75948	BMPR2	0.289414	MARK3	0.26659	MPDZ	0.527542
215	ARID5B	1.57593	SLC4A8	2.29116	SLAIN1	0.339823	SEC24B	0.608427	SLCO1C1	1.58629	PAPSS1	1.75451	KCNN2	0.286385	ATE1	0.265369	ZBTB38	0.526508
216	APP	1.56508	TNRC6C	2.2666	XKR4	0.33933	FBXO11	0.599288	FNBP1	1.57106	FGF14	1.74847	NIPBL	0.284294	BOC	0.265064	ATP2C1	0.524797
217	CCDC122	1.56483	ZNF521	2.24462	APCDD1	0.337336	UNC79	0.581076	DARS	1.57099	LIFR	1.74561	LRBA	0.283999	BCKDHB	0.262833	H3F3B	0.522426
218	ZBTB38	1.56325	RAB30	2.22545	FBXL17	0.336825	SHC3	0.577078	FAR1	1.5638	LPP	1.74557	LRRN1	0.281926	PPP1R9A	0.260806	ZNF827	0.519756
219	MLLT3	1.54363	KMT2C	2.22484	CREBBP	0.331757	AHCYL2	0.573063	FRYL	1.54962	MFAP3L	1.71107	SYN2	0.281477	KAZN	0.260146	LRIG1	0.514335
220	MEF2A	1.539	FAM126B	2.21197	GPR155	0.328975	RBM39	0.571043	SAMD4A	1.53576	IBTK	1.70868	UNC80	0.279056	BRAF	0.259567	MERTK	0.51322
221	GPR137C	1.52868	UNC79	2.19159	ARHGEF9	0.32765	SLC1A1	0.570355	MSRB3	1.49192	ELF1	1.70678	SRSF11	0.276181	GPC6	0.258583	UNC79	0.509384
222	GPR37	1.52429	GPHN	2.16649	PPAP2B	0.326494	ZFHX4	0.57028	HIVEP2	1.47844	LINC00299	1.69669	GIGYF2	0.275934	TNS3	0.25646	PTPRD	0.508109
223	TF	1.52381	WDR20	2.15166	ZNF827	0.325447	FOXN2	0.56854	SMCHD1	1.47415	ZHX3	1.67779	CLIP4	0.275617	ZDHHC21	0.256449	GABRG1	0.506707
224	PARK2	1.51503	NFAT5	2.15148	ZBTB38	0.323423	RNF180	0.567923	COG5	1.45018	CRYAB	1.65939	SORBS2	0.274968	CBFA2T2	0.254126	SIRPA	0.493846
225	TACC1	1.51033	LPP	2.13541	PSAP	0.322161	KLHL13	0.562006	NFAT5	1.44558	MAP4K4	1.64935	PTPRK	0.266748	PTPRA	0.253965	PTGDS	0.489079
226	SEPW1	1.50923	NR1D2	2.13365	OSBP2	0.3204	PLCB4	0.557255	CSNK1A1	1.43528	SCARB2	1.63665	GPR155	0.26454	PTPN4	0.252141	EDNRB	0.487879
227	RALGDS	1.50328	ARFGEF1	2.12761	TAF15	0.316885	FBXO7	0.553366	RAB28	1.41075	CAMK2D	1.63659	DMXL1	0.264322	VTI1A	0.249928	SPIN1	0.487206
228	ACACA	1.50045	CYTH1	2.11621	PAM	0.315605	SS18	0.551596	INO80D	1.37707	FNBP1	1.62068	MGST3	0.262248	FGF14	0.249619	ATRX	0.485644
229	PPP1R16B	1.49325	EPS15	2.10937	ERC1	0.315521	FIGN	0.546217	MYCBP2	1.37461	RYR3	1.61562	RIMS1	0.261363	TNRC6B	0.24939	BCKDHB	0.481415
230	SCD	1.49206	RNF144A	2.09378	HECW1	0.312493	PSPC1	0.543092	KIF1B	1.36349	HHIP	1.61446	TNRC6B	0.260162	CDKAL1	0.243703	EPC1	0.47744
231	GLCE	1.48736	INO80D	2.0883	CDK8	0.311887	SMOC1	0.542893	PTPRD	1.36338	RYBP	1.6059	ARAP2	0.260077	NRBP2	0.243217	PTPRA	0.476889
232	CLDND1	1.47361	MBD5	2.08042	RBM39	0.309938	PHC2	0.54097	CCDC88A	1.3595	TBC1D12	1.59923	TOP2B	0.259217	POU6F2	0.242653	EIF4G3	0.476347
233	DIP2B	1.46846	TSPAN5	2.07221	NCALD	0.308694	LDLRAD4	0.540124	ERC1	1.35267	LRBA	1.58373	TTL	0.257834	NFASC	0.241723	BICC1	0.475441
234	ZNF708	1.46581	CALM1	2.04797	GPM6B	0.307788	CUX1	0.540022	FIGN	1.34215	ARFGEF1	1.57261	DDX5	0.25665	CCDC88A	0.241063	MSRB3	0.470027
235	RNF144A	1.46266	FBXO11	2.04683	NFIA	0.306032	USP47	0.527335	MED13	1.34206	TBC1D5	1.56897	ZNF207	0.256476	ANKRD12	0.240013	KAZN	0.467466
236	ZNF207	1.45455	BTBD7	2.0398	WAC	0.303225	HNRNPA2B1	0.527094	ARNT2	1.34156	KAZN	1.5672	HEATR5B	0.255621	HYDIN2	0.235786	JPX	0.465941
237	PPP1R12A	1.45393	DARS	2.00358	RPS6KC1	0.302052	GRIA1	0.524159	ANKS1B	1.32097	FIGN	1.5594	PVRL3	0.253167	DTX1	0.235471	KIDINS220	0.465822
238	PAQR8	1.43779	DOPEY1	2.00156	MTX2	0.300811	WIPF1	0.523572	KAZN	1.31633	DPP10	1.5421	SCN2A	0.253085	EWSR1	0.235346	LRRC4C	0.462058
239	NFIB	1.43079	PARK2	1.99244	NFAT5	0.300803	NTRK2	0.520397	CACNB2	1.30447	ZNF365	1.52579	PHF3	0.25218	PLEKHA7	0.234701	FTO	0.461355
240	COL4A5	1.42145	PHACTR3	1.97935	NFXL1	0.297749	NBAS	0.520034	ACO1	1.30329	RIN2	1.51954	IBTK	0.252018	ACOT11	0.23448	MEGF10	0.456995
241	SETD5	1.41012	WSB1	1.96915	MTSS1	0.296358	FAM126B	0.518471	APC	1.29934	PNISR	1.51186	CADM1	0.251185	ALCAM	0.234148	ZEB2	0.454633
242	LPP	1.38441	SSBP2	1.96408	NCOA1	0.294546	HIPK2	0.517311	ATP1B2	1.29147	C1orf61	1.50974	EPC1	0.250907	SPRED1	0.233799	RGCC	0.453185
243	ZNF644	1.38403	GAS7	1.96329	SMAD3	0.294138	MYRIP	0.50905	TMTC2	1.28532	GAREM	1.50707	ADAMTS6	0.250746	RGL1	0.232642	FGGY	0.450914
244	SH3D19	1.38105	FCHSD2	1.94423	SUCLG2	0.293717	TLL1	0.506634	PTPRM	1.27922	RBM39	1.50169	GOLGA8A	0.250712	GNB1	0.232042	SMCHD1	0.443371
245	TRA2A	1.36391	HAPLN2	1.94095	IL1RAP	0.293281	SEMA6A	0.502852	ROR1	1.27626	RTN1	1.49527	ITM2B	0.249968	HIVEP2	0.231731	IQCA1	0.442232
246	CSMD1	1.35428	POLI	1.90893	SACS	0.292998	ARHGEF4	0.501116	AQP4-AS1	1.27095	AHCYL2	1.4943	MAP4K4	0.248328	FOS	0.23095	WFS1	0.436903
247	ELF2	1.35236	L3MBTL4	1.90656	TMEM163	0.292468	RBFOX2	0.499583	RAD50	1.26167	TDRD3	1.49085	YWHAQ	0.2469	SPTBN1	0.229472	MARK3	0.434671
248	CTTNBP2	1.3423	EIF1	1.88201	ARFGEF1	0.292322	MIPOL1	0.49882	ARHGAP5	1.25382	MEF2A	1.48927	SPRY4	0.246121	SREK1	0.227737	DCAF6	0.434307
249	RIF1	1.33539	DTNB	1.87258	BPTF	0.291098	AAK1	0.495383	MTUS1	1.2522	TOP2B	1.48821	NETO1	0.245796	PBXIP1	0.225744	ZC2HC1A	0.428873
250	RUFY3	1.33489	TNIK	1.85212	PVRL3	0.290494	C1QL1	0.494799	GABRG1	1.25165	FAM171B	1.48774	KIDINS220	0.245631	SAMD4A	0.224798	ETV1	0.426423
251	BTBD9	1.33304	SEC24B	1.84773	BTRC	0.289575	PDE4D	0.489697	SON	1.24602	PPAP2B	1.47841	INO80D	0.244214	PSPC1	0.224272	BRINP3	0.424194
252	LDLRAD4	1.32032	KAZN	1.83154	ZCCHC24	0.289555	RBMS3	0.488969	CECR2	1.24216	GIGYF2	1.47561	KDM4C	0.243589	ATAD1	0.223908	R3HDM1	0.423069
253	POC1B	1.31686	LRRFIP2	1.8244	OXR1	0.288286	CHD9	0.48064	KIAA0930	1.24094	ARHGAP5	1.47462	DLC1	0.241356	ASRGL1	0.221327	PFKFB2	0.42095
254	SLC5A11	1.2907	MEF2A	1.82181	INO80D	0.28779	DCC	0.479469	LINC00969	1.23937	ZNF532	1.4702	ANO4	0.240705	SETD5	0.220607	USP24	0.42046
255	SMG7	1.28918	PDE4D	1.80351	TRIM2	0.28709	RAPGEF4	0.478624	ZC2HC1A	1.23842	PTGDS	1.45791	PARK2	0.239893	AASS	0.219911	SEMA6A	0.418835
256	LIFR	1.28809	MEIS2	1.80162	PSD3	0.287044	DOCK3	0.477596	MAP2	1.21211	SH3D19	1.45359	TRPM3	0.237308	HTRA1	0.217048	GRIA4	0.412734
257	CCDC66	1.28142	ELF2	1.79732	SETBP1	0.285479	FTL	0.476904	ZCCHC11	1.21004	GSN	1.45158	SMG7	0.237232	DCAF6	0.216774	ZNF521	0.409573
258	MARCKSL1	1.27574	ARAP2	1.78689	CAB39L	0.285412	CA8	0.476867	ZNF644	1.20296	IMMP2L	1.44635	TENM1	0.236752	SRGAP3	0.215315	DNAH7	0.409026
259	ATRX	1.27414	PPP3CA	1.78518	ATG7	0.285182	FGFR1	0.474123	SEMA6A	1.19153	RNF141	1.4328	OSBP2	0.23411	FOXN3	0.213566	MBD5	0.408281
260	KAZN	1.27131	THOC1	1.77875	TNRC6C	0.282791	EXOC4	0.471262	BICC1	1.18926	SETD2	1.42986	ARHGAP6	0.233939	SPIN1	0.212205	PBXIP1	0.4049
261	RBM39	1.26918	PPP1R12A	1.76084	SORL1	0.27708	ZFAND3	0.470044	BRINP3	1.18727	PITPNC1	1.4279	ZNF516	0.233911	CLASP2	0.212142	SPOCK1	0.402972
262	SPATA6	1.26901	BCAS1	1.75446	SEMA6A	0.274953	CDK8	0.466627	ARID1B	1.18702	ATRX	1.41017	TBC1D22A	0.232904	EPC1	0.210918	EGFR	0.398588
263	MTX2	1.26886	IMMP2L	1.74106	EXOC6B	0.274564	ATE1	0.463392	DDX5	1.18246	RNF13	1.40283	DOPEY1	0.231709	NKAIN2	0.210902	YTHDC2	0.398528
264	DLC1	1.25328	DYNC2H1	1.72319	GUCY1A2	0.273649	TMEM161B-AS1	0.461664	SPATS2L	1.16679	DCC	1.38981	CREBBP	0.231301	ATP2C1	0.210821	ALCAM	0.397602
265	ZFHX4	1.25321	NDFIP2	1.72081	FER	0.27362	TDRD3	0.460345	NRF1	1.16649	GOLGA4	1.38405	UBR5	0.228119	CRB1	0.210259	SRSF11	0.396708
266	CDC42BPA	1.25056	SMCHD1	1.70801	HIPK2	0.270669	USP25	0.458889	SETD5	1.16548	PTP4A2	1.37769	MEF2C	0.223373	STARD13	0.207991	PDLIM5	0.395587
267	FANCL	1.25016	AGO2	1.6863	EXT1	0.269953	DOPEY1	0.453819	EFEMP1	1.16352	C12orf76	1.37718	SPOCK1	0.220916	TSC22D4	0.207208	NRF1	0.395579
268	LINC00894	1.23379	SEMA3C	1.68147	BCHE	0.268218	ZNF827	0.453426	CALN1	1.15984	MEGF9	1.34495	CHN1	0.220298	UNC80	0.206627	TSC22D4	0.392715
269	SCD5	1.23108	MID1	1.66968	POU6F2	0.266441	BTRC	0.452337	PHF21A	1.15784	INO80D	1.34373	TRIO	0.22	SCLT1	0.206405	NBAS	0.391626
270	TMEM260	1.2305	EXOC1	1.6692	APBB2	0.259383	BTBD9	0.451873	LMBR1	1.15061	TRIO	1.33458	SLC1A1	0.219365	IQCA1	0.205618	ZFP36L2	0.389381
271	ASXL1	1.22878	BBS9	1.66605	ZNF33A	0.258543	ELF2	0.450948	ATE1	1.13266	ZDHHC21	1.32527	EXOC6	0.219327	GRIA4	0.204656	ATE1	0.388833
272	IMMP2L	1.22826	NHLRC3	1.66562	OLIG2	0.257293	CSNK1A1	0.449106	ZNF207	1.10489	KIAA0930	1.32427	MARK3	0.219111	ZNF680	0.202315	SEPW1	0.388369
273	BDNF-AS	1.21894	WAC	1.65967	GOLGA4	0.257037	PITPNC1	0.446916	ATAD2B	1.10259	SMCHD1	1.32119	RPS6KC1	0.21832	CHL1	0.198286	SYNE1	0.38183
274	TDRD3	1.20982	RPS6KA5	1.65782	PICALM	0.256985	CCDC66	0.444686	TNRC6C	1.09191	CDC42BPA	1.31919	NEK7	0.218097	SUCLG2	0.197551	ACSL3	0.380266
275	ANKRD12	1.20916	SCD5	1.61231	ZHX3	0.254865	PREX2	0.442822	TMEM232	1.08554	WAC	1.31882	CDKAL1	0.216375	DOPEY1	0.19751	PEBP1	0.379267
276	TPD52	1.20166	ITFG1	1.60848	AMPH	0.253914	LUC7L3	0.440068	LINGO1	1.08349	INVS	1.31608	BTBD7	0.215567	KLHL32	0.195525	VTI1A	0.375803
277	NIPBL	1.19135	LCORL	1.6038	NDFIP2	0.253538	DIS3L2	0.439803	RTN4	1.07357	WHSC1L1	1.3143	ATG2B	0.214513	INO80D	0.194086	LINC00969	0.375182
278	PSAP	1.19061	GMDS-AS1	1.60116	MED12L	0.25115	ITFG1	0.437583	UBR3	1.06779	ITFG1	1.30458	UBR3	0.212418	H3F3B	0.192952	GRAMD3	0.374278
279	TOP2B	1.18959	TIAL1	1.58962	MID1	0.249689	KIAA1549	0.437423	ZNF83	1.06402	ATE1	1.30018	OTUD7A	0.211658	TRAPPC8	0.192218	CECR2	0.373265
280	NBAS	1.18282	UBR5	1.58559	GRIA4	0.249092	GOLGA8A	0.432643	EPC1	1.06272	CTTNBP2	1.29994	TBL1XR1	0.210899	ARID5B	0.190615	RAPGEF2	0.372244
281	SEMA3C	1.17909	CCDC91	1.5842	COG5	0.247133	IBTK	0.432636	OSBPL3	1.06201	INPP1	1.28785	SYT14	0.21019	TMEM132C	0.190374	TSC22D1	0.364727
282	PAFAH1B1	1.1698	KIAA1755	1.58244	BCAN	0.24556	GMDS-AS1	0.432159	GIGYF2	1.05858	MID1	1.28654	VWA8	0.209574	PTMA	0.190195	POU6F2	0.364095
283	CREBBP	1.16813	PDE1C	1.57304	FAM185A	0.243095	PNISR	0.428004	MARK3	1.05607	ZZZ3	1.28352	RASA2	0.209262	PTPRM	0.190101	SREK1	0.363302
284	RYBP	1.16349	LMBR1	1.57252	USP47	0.242299	ADNP	0.426723	IDS	1.03756	FBXL17	1.28039	ERC1	0.20907	RBMS3	0.189625	CACNA2D1	0.361982
285	VPS41	1.16327	FAM49B	1.5714	MYO16	0.241692	SLC9A9	0.425218	PBRM1	1.03291	GRIK2	1.27251	SPARCL1	0.208896	WDR60	0.188404	ECHDC2	0.359499
286	EPC1	1.15734	MON2	1.5698	LRBA	0.240536	GPC5	0.420808	PTPN13	1.02625	PHF3	1.27227	ZNF827	0.208017	C20orf194	0.188383	CHL1	0.358176
287	ATE1	1.14732	POC1B	1.55116	CALCRL	0.2397	NFXL1	0.419698	UNC5C	1.02464	CDH19	1.26805	BTBD3	0.204705	GPM6B	0.187855	KAL1	0.355074
288	CCSER2	1.14454	MAGI1	1.54611	LMCD1-AS1	0.236453	ZNF365	0.419398	NEGR1	1.02022	CSRP1	1.26803	ARID5B	0.204162	APC2	0.185794	CUX1	0.353185
289	ZNF33A	1.139	CLIC4	1.53509	PAFAH1B1	0.236448	GRIK1	0.418648	CSRP1	1.01544	FTCDNL1	1.26649	FUT8	0.204109	FTO	0.184284	CAMK2D	0.351761
290	KTN1	1.13753	CDH20	1.53222	RBFOX2	0.23552	CREBBP	0.418523	RBM6	1.01227	PSEN1	1.26392	SORL1	0.203152	HMGB1	0.18286	ROR1	0.351187
291	METTL15	1.13408	PTP4A2	1.51668	RERE	0.233851	C20orf194	0.417932	LRBA	1.01126	AK5	1.25972	SAMD4A	0.201851	SCFD1	0.181112	PHACTR1	0.351056
292	CPD	1.13111	PAN3	1.51651	PRUNE2	0.233733	WAC	0.417157	PBXIP1	1.01059	ATG7	1.25041	FCHSD2	0.200614	VWA8	0.179003	PIP4K2A	0.349118
293	ATAD2B	1.12882	GSN	1.50494	CBR4	0.2324	PGRMC1	0.416609	GPR37L1	1.00903	SS18	1.24703	MAST4	0.200464	TCF25	0.175973	SCFD1	0.337996
294	MITF	1.11521	ZZZ3	1.49187	CMYA5	0.232103	ATG7	0.410211	PLIN5	1.00477	PPP2R2A	1.24037	STAU2	0.199971	GPR37L1	0.175168	DDX3X	0.337574
295	HERC3	1.10793	GNAQ	1.48453	ACSL6	0.23105	GNAS	0.407447	ARHGEF9	0.995723	SPCS2	1.23608	APC	0.198204	HERPUD2	0.174894	GPI	0.335767
296	TMEM98	1.10554	DCUN1D5	1.48128	VWC2	0.230609	ZDHHC21	0.407069	FTCDNL1	0.987836	ESRRG	1.23029	RAPGEF4	0.197838	UBXN4	0.174561	MMD2	0.333868
297	TIAL1	1.10402	CDK18	1.47629	FAF1	0.230269	BCAN	0.406565	SMARCA2	0.987635	TSPAN5	1.22275	POGZ	0.19696	GALNT7	0.174407	PCDH10	0.33324
298	CCP110	1.09862	TTBK2	1.475	RNF13	0.22961	HIVEP2	0.401838	UBE2E3	0.974192	MSI2	1.22103	PKN2	0.196956	CPEB4	0.174182	ATP6V1A	0.330804
299	DMXL1	1.09464	CEP85L	1.47428	GPR137C	0.229398	RBMX	0.401378	CUX1	0.957381	SEPW1	1.22073	FOXN3	0.195622	P4HA1	0.173906	AAK1	0.330074
300	FOXN3	1.09447	PHACTR1	1.46812	ANKRD28	0.229242	SMG7	0.392984	HMGB1	0.953683	RIF1	1.21305	PKD2	0.194853	AAK1	0.173575	RFNG	0.326959
301	GNAI1	1.08652	SPTLC2	1.46633	GRID1	0.229152	ATF7IP	0.392393	GPD2	0.951516	FTL	1.21191	ANO5	0.194547	LINC00894	0.173258	RAPGEF6	0.326748
302	SEPP1	1.0769	SPP1	1.466	SNCA	0.228838	CECR2	0.390975	PCDH10	0.94755	GPC6	1.20979	HSP90AA1	0.194167	SRSF11	0.172694	TOP2B	0.325784
303	PHC2	1.07485	CPD	1.46452	CCDC91	0.228272	B3GNT7	0.389745	EIF4G3	0.938939	PAN3	1.20602	RNF150	0.193881	MFAP3L	0.172351	SON	0.324598
304	USP32	1.07364	MYLIP	1.45969	PLCB4	0.227224	CMSS1	0.38923	RABGAP1L	0.937301	TPTE2P5	1.1991	CACNA2D3	0.193072	ADNP	0.172201	RFX7	0.322686
305	CUX1	1.07232	NCAM1	1.45522	BIRC6	0.226546	PVRL3	0.385991	BIRC6	0.936985	SYNE1	1.19718	C9orf3	0.192871	SETD2	0.172135	ALDOA	0.321701
306	B2M	1.06523	DCAF6	1.45217	PTMA	0.226493	GPR137C	0.379382	AAK1	0.927809	EIF1	1.18629	MTMR9LP	0.192536	VEGFA	0.17188	ZFP36L1	0.320978
307	GAREM	1.06393	ZFAND3	1.45072	APC	0.22466	VTI1A	0.378634	RHOB	0.927313	EVI2A	1.18558	ARHGEF4	0.192107	CEP290	0.171663	ASRGL1	0.320506
308	SEC62	1.05745	BDNF-AS	1.45029	LINC00632	0.222917	TIAM1	0.378409	SLC35F1	0.925301	ATXN1	1.17775	C11orf30	0.190413	NIPBL	0.171489	ZNF532	0.318055
309	DDX5	1.0373	LINGO1	1.44958	SLC24A2	0.221552	ZHX3	0.377034	STAU2	0.914115	OPALIN	1.16873	CDK13	0.189865	TSPAN7	0.170849	HIP1	0.316119
310	KLHL32	1.03603	SYNRG	1.44851	GPC5	0.221057	SLC6A1	0.375077	RGCC	0.908041	C9orf85	1.16848	TDRD3	0.188952	HIPK2	0.16926	JAM2	0.314855
311	BPTF	1.03374	COL4A3BP	1.423	RAD54L2	0.220582	INO80D	0.373185	RHOBTB3	0.907003	MMP16	1.16836	MARCKSL1	0.188924	RFNG	0.16897	CDC42EP4	0.313592
312	ARHGEF9	1.02326	C1orf122	1.42081	RABGAP1L	0.220128	SNCA	0.37225	WDR48	0.903981	APBB2	1.1634	MACF1	0.187063	NAA50	0.168099	DNER	0.313387
313	CNTNAP2	1.01779	COG5	1.41949	C3orf70	0.217466	CLIP4	0.362902	MAGI1	0.903447	RB1CC1	1.16136	NUPL2	0.186879	HSPH1	0.167123	LMBR1	0.313289
314	DENND5A	1.0131	GPR37	1.41939	ADD3	0.216452	TRA2A	0.362211	INTU	0.900897	SLC7A11	1.15571	MAPT	0.185926	MEF2C	0.165852	ZNF207	0.310149
315	ZHX3	1.00484	YWHAE	1.41702	ARNT2	0.215617	PER3	0.359408	EWSR1	0.896955	USP24	1.14793	NBEA	0.185526	ELF2	0.164903	NDRG2	0.306284
316	GOLGA4	1.00395	C9orf3	1.41573	ZSWIM6	0.214823	WDR33	0.359009	ZNF451	0.896281	WIF1	1.14442	EXOC6B	0.184954	SMG7	0.164457	HIPK2	0.304668
317	ABCA8	0.999682	KIF13B	1.41002	SYT16	0.213813	TEKT4P2	0.358708	EDNRB	0.894593	ZBTB38	1.1423	PPAP2B	0.18381	UNC79	0.164376	PARD3B	0.303913
318	BTBD3	0.997418	NASP	1.40875	ETNK1	0.212711	ADAM23	0.358563	PLSCR4	0.893252	CCDC122	1.13901	NFXL1	0.183067	OSBPL3	0.164374	DYRK1A	0.303365
319	ARHGAP1	0.996568	BRK1	1.40698	PSPC1	0.212203	ZBTB38	0.35818	IQCA1	0.890947	SAMD4A	1.12617	FBXO7	0.182772	SLC25A29	0.16435	GPR37L1	0.302871
320	PRMT2	0.994224	NFASC	1.3983	PAK1	0.212132	PTBP2	0.355909	UBE2R2	0.890177	SLC4A8	1.12371	URI1	0.182561	GIGYF2	0.163563	FAR1	0.301963
321	RNF130	0.987834	CPEB1	1.39211	MED13	0.211409	CAMK2D	0.353626	ATG7	0.884484	ACACA	1.12124	LRRC28	0.181036	PAFAH1B1	0.162812	TTC28	0.301839
322	KIAA1468	0.98339	TMEM260	1.38832	STAT5B	0.210932	CNTNAP2	0.353508	BMP2K	0.884101	SYT9	1.11928	MPC2	0.180685	RBM39	0.162604	LETMD1	0.300539
323	GNAO1	0.977548	KIAA1328	1.3582	MBIP	0.210696	FARP2	0.353237	IGFBP5	0.87889	ZNF292	1.11704	GNAO1	0.180535	CHKA	0.161833	NCOA2	0.299867
324	SETD2	0.977329	PAFAH1B1	1.35621	CACNA1D	0.207292	PTPRM	0.352425	SSH2	0.8759	MECOM	1.117	RAB30	0.180132	ZBTB38	0.161782	C1orf21	0.299364
325	ADNP	0.969719	CTTNBP2	1.35506	QKI	0.207154	CASD1	0.351371	SCAF8	0.874464	PRICKLE2	1.11477	RSAD2	0.179719	KIDINS220	0.161674	SKP1	0.297081
326	MICU3	0.96729	RTN4	1.35041	NKTR	0.204802	SUZ12	0.350708	FER	0.872753	SEPP1	1.10883	PIGF	0.17857	FGGY	0.159911	ZNF83	0.296954
327	RABGAP1L	0.963266	NBAS	1.34263	EXOC6	0.204029	KCNIP1	0.348188	SMG7	0.861681	CLASP1	1.10811	WSB1	0.178383	DGKZ	0.159596	CBFA2T2	0.296086
328	UBR5	0.943706	CUL5	1.33758	LCOR	0.203937	TNKS2	0.347934	SENP6	0.857933	GRM5	1.10721	SCD5	0.178302	KCNMA1	0.15947	YWHAE	0.295411
329	MARCH8	0.942999	C11orf30	1.33426	TMEM132D	0.203368	COG5	0.347203	BPTF	0.856661	LRRC8B	1.10546	CDK8	0.177796	IDS	0.157495	RGL1	0.294072
330	ATP2A2	0.942944	SERINC5	1.33144	PAPSS1	0.202928	SLC22A17	0.347081	FGGY	0.856302	SGK1	1.08447	PLEKHH2	0.175777	DOCK7	0.15695	RORB	0.292025
331	ZNF521	0.942119	ZNHIT6	1.32854	KMT2C	0.202748	TNS3	0.344104	OLFM2	0.856202	MAPK1	1.07855	NTN1	0.174653	RAB3GAP1	0.156696	TMTC2	0.291642
332	RBM6	0.937551	TBC1D22A	1.32528	IBTK	0.201642	ARHGEF9	0.34286	TMEM259	0.846604	ARID1B	1.0749	TTBK2	0.174586	PIP4K2A	0.154156	CSMD1	0.287624
333	ZNF652	0.936571	NIPBL	1.30755	CDH18	0.201523	SMCHD1	0.341356	CNKSR2	0.846594	ATAD2B	1.07392	PAN3	0.174139	SON	0.153904	RAB30	0.287412
334	SEPT10	0.933365	MARCH8	1.30562	MBNL1	0.201463	ZCCHC11	0.340903	R3HDM1	0.846323	FBXO11	1.05957	KIAA2022	0.173888	ETV1	0.152581	TCTN1	0.287013
335	TCF12	0.933141	ATP2B1	1.3032	PGRMC1	0.200759	TBL1XR1	0.34032	EHMT1	0.844761	PPP3CA	1.05828	LUC7L3	0.173084	NEGR1	0.15096	CMIP	0.283412
336	THOC1	0.93035	FOXJ3	1.29871	LMBR1	0.200564	EPC1	0.339854	SPAG9	0.842908	MARCKSL1	1.05257	NBAS	0.172529	B4GALNT4	0.150667	PBRM1	0.283286
337	SREK1	0.927766	ANAPC7	1.29842	SUPT3H	0.199676	SCFD1	0.337776	GRIA4	0.839716	PPP1R3C	1.04881	SMAD3	0.171837	DCAF8	0.149341	ARHGEF26	0.283277
338	RGS7	0.927468	SMG7	1.29685	YAF2	0.197415	FERMT1	0.337049	OBSL1	0.837157	HAPLN2	1.04117	C9orf85	0.169221	SDC4	0.148401	HIVEP2	0.281334
339	AIG1	0.922574	SEPP1	1.29545	C9orf85	0.191089	FCHO2	0.336819	SRGAP3	0.837081	BTBD7	1.03379	SLC25A27	0.167657	KIF13A	0.146977	CREBBP	0.281002
340	RAB30	0.922198	WIPF1	1.29504	KLHL13	0.190682	RNF144A	0.334698	ZNF516	0.833417	KIF2A	1.03153	PHACTR1	0.167629	ZNF516	0.144616	NRBP2	0.280942
341	ANAPC7	0.920863	RFX7	1.29372	EPN2	0.190228	PDE1C	0.334131	CDC42EP4	0.832035	EFHD1	1.02915	ZNF33A	0.167257	TAX1BP1	0.143327	TNRC6C	0.280614
342	MTMR7	0.91321	NFIA	1.29034	PTEN	0.188386	LRRC37A3	0.331168	PLEKHA7	0.823159	PPARGC1A	1.02781	LAMP2	0.164525	EPHA4	0.143251	FOXN2	0.280085
343	CEP290	0.911457	USP24	1.28998	SETD2	0.188044	SCAF4	0.330996	H3F3B	0.820541	CCDC66	1.0278	SUSD4	0.163148	CYTH1	0.143145	KNOP1	0.279488
344	SPATA13	0.906117	PSME4	1.28953	TRPM3	0.187957	KMT2C	0.330625	SPATA6	0.820022	ETNK1	1.02655	SLC6A1	0.162711	CSNK1A1	0.142926	WDR60	0.277003
345	ABHD17B	0.905619	GGNBP2	1.28758	DMXL1	0.186698	SPG20	0.329701	NBAS	0.818275	SLC38A9	1.0237	MED13L	0.162361	KIAA1755	0.14259	ASXL1	0.27678
346	RAPGEF6	0.903916	FOXN2	1.28648	KIAA1958	0.186678	COBL	0.328288	RBFOX2	0.817828	SMG7	1.02051	VWC2	0.16216	TAF1	0.141224	SUCLG2	0.275674
347	CALM1	0.903737	DAZAP2	1.28121	CAPS2	0.183618	MID1	0.327009	TSC22D4	0.81598	ZNF708	1.01878	CCDC66	0.161587	MTSS1L	0.140824	MEF2C-AS1	0.275
348	BTBD10	0.901137	ZNF24	1.27739	ABLIM3	0.181158	PTPRA	0.325784	WFS1	0.813795	RGS7	1.01548	TMEFF2	0.160432	SNX14	0.140277	C9orf3	0.274383
349	SRGAP3	0.894731	PKD2	1.27612	GRIK4	0.18061	PSAP	0.32431	SLC25A29	0.813048	GPR37	1.01295	TEK	0.159549	RAB30	0.139785	NIN	0.274083
350	OPA1	0.893394	RNF115	1.27473	PTPN4	0.180602	SYT16	0.324298	NR2F1	0.812725	BMPR1B	1.01238	ABHD17B	0.15901	DIP2B	0.13893	FGFR1	0.272574
351	EIF1	0.885482	PSAP	1.27429	SEC24B	0.179897	TBC1D12	0.318757	ABI2	0.811593	CDK18	1.00643	CCSER2	0.158961	CREBBP	0.137932	LRFN5	0.271578
352	LINC00883	0.884898	XPO6	1.27055	KSR2	0.179721	TLN2	0.318099	SETD2	0.811382	TRIM44	1.00251	WHSC1L1	0.158061	KIAA0930	0.137925	SGIP1	0.271099
353	NDFIP1	0.88331	C2orf72	1.27003	CACNA1C	0.17861	DTNB	0.317525	APTX	0.809902	SMARCAL1	1.00148	FAM126B	0.157367	GFAP	0.137605	RGS5	0.270319
354	FCHO2	0.883251	ELOVL1	1.25719	SMARCA2	0.178544	GLUD1	0.317152	PHF3	0.809432	TRPC1	0.992776	TNFRSF21	0.156211	MOXD1	0.137571	PLIN5	0.269594
355	SCARB2	0.880502	SETD5	1.25355	MIR181A1HG	0.178195	VWC2	0.316531	JAM2	0.807195	CDK13	0.992748	ITM2C	0.15616	DOCK5	0.137259	PSME4	0.269325
356	GRB10	0.880435	NIPAL3	1.25283	S100PBP	0.175102	ZC3H11A	0.315037	IKZF2	0.799974	NCOA2	0.989918	PIAS2	0.155674	NADK2	0.136973	AMER2	0.268298
357	CTTN	0.877867	USP25	1.24746	MAN1A2	0.174859	ASPH	0.314461	MAP4K4	0.796777	ASXL1	0.985988	NMNAT2	0.152343	ATP6V1A	0.135871	TCF25	0.267676
358	XPO1	0.8764	MEMO1	1.24424	ARHGEF4	0.174768	MEMO1	0.312875	ATP5A1	0.795808	KIF1B	0.985197	CLCN3	0.1523	MYO19	0.135767	SOS1	0.267495
359	SLC35D2	0.875282	PIKFYVE	1.24222	B2M	0.173728	RPAP2	0.312777	ZNF827	0.793599	MEGF10	0.982098	SPIN1	0.151278	MEAF6	0.135711	FOXG1	0.265741
360	WAC	0.872679	SPATA13	1.24076	PEX5L	0.173074	GALNT7	0.312396	TLE4	0.792854	LINC00883	0.981443	MEGF9	0.151089	TACC1	0.135669	PRKDC	0.264879
361	ARFGEF1	0.871353	LRRC8B	1.24004	TMEM161B-AS1	0.173025	CNKSR2	0.310403	ZBTB38	0.792374	SCOC	0.979714	LMBR1	0.150918	SYT9	0.135062	PLEKHA7	0.264417
362	TEKT4P2	0.857857	LIN52	1.23292	RPS6KA2	0.172444	SIK3	0.308799	PFKFB2	0.782577	RGL1	0.971487	CDC27	0.150553	KANSL1L	0.134181	C11orf49	0.264332
363	ATP1B1	0.855598	RALGDS	1.23091	UBE2R2	0.172411	ZNF608	0.308277	ACADVL	0.782454	DOPEY1	0.966704	PTMA	0.150395	ZFPM2	0.1336	ARHGEF9	0.263942
364	SMCHD1	0.854622	CASD1	1.22998	GNG2	0.171747	SCARB2	0.308079	ASTN2	0.781313	COMMD10	0.96669	CNKSR2	0.149714	ARHGEF26-AS1	0.133445	ADAMTS17	0.263575
365	CSNK1A1	0.85232	ASCC3	1.21594	ATRX	0.171043	OSBP2	0.305881	C20orf194	0.779362	CTDSPL	0.966256	WIPF1	0.149545	FCHSD2	0.133105	KDM4C	0.262708
366	PSME4	0.848527	POLR3G	1.21316	NSUN3	0.170174	DOCK9	0.304895	RNF19A	0.770638	RAB7A	0.96614	ATP6V1A	0.148667	NUP214	0.132957	HERPUD2	0.262194
367	IREB2	0.847105	CCDC148	1.21117	KIAA1549	0.170016	LIFR	0.302804	PTPRA	0.768462	AGO2	0.959681	SEC24B	0.148573	KSR2	0.132247	KLF12	0.261627
368	ZNHIT6	0.843225	TNKS	1.20489	FBXO7	0.169912	OXCT1	0.301925	ELF1	0.768208	TP53TG5	0.959628	SMCHD1	0.148076	SEC62	0.130088	FGF14	0.261202
369	TPP2	0.838864	SOS1	1.2044	PON2	0.169695	VPS13A	0.301375	CDC14B	0.768088	KIAA1755	0.954659	PTPN12	0.147419	RNF115	0.129881	INTU	0.260399
370	GPSM2	0.831888	LNPEP	1.20162	FAM66A	0.16964	ASCC3	0.299868	MAP7	0.761339	COL16A1	0.952566	TMEM260	0.147294	SRPK2	0.129167	EPHX1	0.260392
371	ATP9B	0.827017	FAM185A	1.19761	SUZ12	0.167079	ATG2B	0.299367	UNC79	0.752372	KIAA1468	0.952118	GAB2	0.147283	FRMD5	0.12864	ARL6IP4	0.259408
372	ZCCHC7	0.819592	THBS2	1.19754	NHLRC3	0.166193	ARHGAP42	0.297788	PDXK	0.748124	UBR5	0.936092	HIPK2	0.146823	GPR155	0.127857	BTBD7	0.257766
373	DOPEY1	0.815916	ATP6V1A	1.19643	ADAM22	0.165515	FAM171B	0.296552	JAKMIP2	0.746916	SRPRB	0.935988	DOCK9	0.146772	CECR2	0.127086	GPC6	0.257124
374	HIVEP2	0.813652	CCP110	1.19305	BMPR2	0.165433	PRKAR2B	0.296463	NRBP2	0.74606	DENND4A	0.931432	RAB7A	0.146341	FGFR1	0.126919	FOXN3	0.255828
375	NFAT5	0.812374	SCAF8	1.1921	PRKG1	0.165038	UBE2R2	0.295582	METTL15	0.738314	ARID5B	0.926125	EML6	0.144534	VDAC3	0.126723	ARHGEF12	0.255594
376	TAF15	0.811111	MTMR7	1.19064	SPG20	0.164292	CDK13	0.294023	PIP4K2A	0.738235	SORL1	0.92402	GPR137C	0.143938	CDK8	0.126549	ACP6	0.255448
377	BTBD7	0.810264	RAP1GDS1	1.18878	UBR3	0.163437	RAD54L2	0.29228	ALDOA	0.735331	FAM171A1	0.919455	ITFG1	0.143906	ZNF708	0.126542	KIAA0930	0.252239
378	PNPT1	0.810081	ATF7	1.1872	ASIC2	0.162658	VPS54	0.291694	KNOP1	0.721091	CYTH1	0.917721	XPO1	0.143769	RHOBTB3	0.125922	LNPEP	0.251624
379	ZNF609	0.807035	FLNB	1.18619	ZC3H14	0.161812	ARMCX4	0.291415	KIAA1755	0.71777	ZNF521	0.915899	PALLD	0.143339	TUBB2B	0.125825	ADHFE1	0.251159
380	SEC14L5	0.806318	BTF3	1.18489	TOP2B	0.161784	RPL10	0.290517	HERPUD2	0.717066	NFXL1	0.915346	SELT	0.142626	NBEA	0.125814	CDK13	0.250475
381	CEP85L	0.804222	CREBBP	1.18395	PRKD1	0.161396	SNX7	0.290305	KIAA1328	0.715236	HSPA1B	0.914327	ZNF83	0.142395	NBAS	0.125219	MEF2A	0.249646
382	KHDRBS1	0.799127	FAM196B	1.1767	METTL15	0.160992	SPOCK1	0.289057	LARP1	0.710533	SPATA13	0.913628	FTO	0.142235	SLC48A1	0.125113	ZZZ3	0.248489
383	WAPAL	0.796935	UACA	1.17665	EDIL3	0.160529	S100PBP	0.289041	SMAP1	0.709865	HMGB1	0.912868	MYO6	0.142232	RIN2	0.12449	JAKMIP2	0.247345
384	CPNE2	0.796755	CEP290	1.17554	ADNP	0.158991	CALM1	0.287968	COL4A3BP	0.704058	TTBK2	0.909757	TRPC1	0.142114	TJP2	0.12436	CCDC66	0.246456
385	PIKFYVE	0.795749	ANKRD10	1.17544	DCBLD2	0.158973	GPSM2	0.28539	TNS3	0.703959	KANSL1L	0.901019	RAB5A	0.141797	FOXO1	0.12265	ANO5	0.243953
386	ABI2	0.795374	SVIP	1.17314	CHD7	0.158714	SPRED1	0.285354	ARID5B	0.70186	DDX5	0.898314	UBE2R2	0.1407	SNX2	0.122487	COL4A5	0.243468
387	PDZD2	0.789128	SPG20	1.17239	GPM6A	0.157439	GPM6A	0.285121	PDGFRB	0.699499	ZNF83	0.893225	LRRC49	0.14062	DPY19L3	0.122046	EXOC1	0.243004
388	COG5	0.788521	DYNLL1	1.17186	C11orf49	0.157389	RAD50	0.282771	PHF21B	0.699386	SNCA	0.889137	RAB27B	0.13867	EP400	0.12204	BSG	0.242474
389	RALGAPA1	0.786871	SKIV2L2	1.16936	NF1	0.157291	SCOC	0.282005	GRIP1	0.697507	TMEM161B-AS1	0.888962	DPH6	0.138421	WDR19	0.121964	PTPN4	0.241655
390	HSPA1B	0.785192	AIG1	1.16838	PHF3	0.156957	DLEU7	0.279426	FYN	0.691857	PAMR1	0.886096	PSAP	0.137946	ARNTL	0.120517	RB1CC1	0.241072
391	COL16A1	0.784292	ATRX	1.16366	LUC7L3	0.156828	NRXN3	0.279331	SEPW1	0.691307	UNC79	0.885127	NREP	0.137609	ZNF827	0.120352	CLMN	0.240747
392	CSRP1	0.782979	RASGRF2	1.16324	PTPRA	0.155677	PTMA	0.277733	EPS15	0.688722	SPIN1	0.884406	CLSTN2	0.137328	NALCN	0.120303	NALCN	0.239999
393	NASP	0.779885	SLC16A7	1.1618	DCAF17	0.154663	ADCY1	0.273491	PTMA	0.6871	NIN	0.878164	NFATC3	0.137076	MT3	0.118672	IREB2	0.239383
394	WDR44	0.779218	MITF	1.16075	FAM168A	0.154661	C9orf85	0.273107	HINT1	0.684612	PRKG1	0.876459	JMJD1C	0.136943	ZNF609	0.118024	NBEA	0.237642
395	SON	0.777865	DYSF	1.15813	ATG2B	0.154628	FAM185A	0.272076	EXT1	0.682884	CCSER2	0.874196	COL5A3	0.136737	C5orf28	0.11791	CTBP2	0.232399
396	SLC16A7	0.776263	ZNF33A	1.15774	JPX	0.154334	ATP1B2	0.269262	C11orf49	0.681275	TNRC6C	0.873535	VPS13D	0.136692	ZNF518A	0.11779	SBF2	0.231533
397	RGCC	0.775061	AMPD3	1.1572	CACNA1E	0.154169	C11orf58	0.266589	ASXL1	0.68036	ADNP	0.870222	SLC24A2	0.136257	SPG20	0.117415	FCHSD2	0.229665
398	NIPAL3	0.771391	HEPACAM	1.15418	MTMR9LP	0.154101	TENM1	0.265725	MEF2A	0.677977	SETD5	0.865374	CUX1	0.135945	SEC24B	0.117216	CTNNA1	0.229021
399	SUZ12	0.771008	WHSC1L1	1.1532	PCSK2	0.152741	LRRC8B	0.265295	ZNF609	0.676917	DYNC2H1	0.863624	DIS3L2	0.135297	PFKFB2	0.117043	DIP2C	0.22881
400	SRSF2	0.768793	NBEA	1.15292	TLE4	0.150283	ETV1	0.263474	ARMCX4	0.676604	TSC22D4	0.862985	RCAN2	0.135213	GJA1	0.116833	B4GALNT4	0.227595
401	MAN1A2	0.767956	CHD9	1.15204	SYNE1	0.150143	TOP2B	0.263465	TCF25	0.673816	KANK1	0.860645	MAP2	0.135012	LRBA	0.116648	DIP2B	0.226135
402	DYSF	0.766466	CTTN	1.14259	RIF1	0.149857	GRM8	0.262438	PDZD2	0.669585	ARL8A	0.857932	DPP10	0.134755	FUT8	0.116379	CLIP1	0.22605
403	HINT1	0.765419	KDM4C	1.13719	EPC1	0.149626	C7orf60	0.261488	GULP1	0.664459	FAM178A	0.8571	SEPT7	0.13467	NEDD4L	0.116067	NKTR	0.224601
404	CMSS1	0.763108	ZNF365	1.12966	SYT9	0.149624	SUCLG2	0.260641	FOCAD	0.664389	PSME4	0.853704	NRF1	0.134528	SEMA6A	0.11582	TBL1XR1	0.223719
405	GRAMD3	0.760905	RMDN1	1.12705	CACNA1A	0.148764	SPATS2L	0.260314	SUCLG2	0.663268	SHISA9	0.850436	PTPN4	0.134267	SYT17	0.115014	GLG1	0.221033
406	CPEB1	0.757341	UBR3	1.12444	PCGF5	0.14827	LYPLAL1	0.260161	VTI1A	0.662483	NKX2-2	0.847904	HTRA1	0.134081	ZC2HC1A	0.114835	FCHO2	0.220074
407	NDFIP2	0.756465	USP54	1.11432	ETV1	0.148007	TMEM260	0.258381	SPTBN1	0.65874	NASP	0.844016	ARHGAP42	0.13406	CTIF	0.114601	ATAD1	0.219532
408	DAZAP1	0.755708	C17orf85	1.11394	RAPGEF6	0.147832	C1orf61	0.258307	PHYKPL	0.651604	SSH2	0.839767	SSBP2	0.133911	SGSM2	0.11408	LAMP2	0.219203
409	SIK3	0.755525	DNAJC1	1.11054	HECTD1	0.1473	CAPN7	0.258082	GPSM2	0.650978	KDM5A	0.835132	ARHGEF7	0.13365	BTBD7	0.113905	BIRC6	0.219128
410	NAV3	0.752665	GRSF1	1.1099	RIMS1	0.145371	MEF2A	0.257981	LINC00982	0.649571	EPC1	0.832468	TRIP12	0.13345	SHPRH	0.113832	KIAA2026	0.218593
411	PAPSS1	0.750124	TBL1XR1	1.1059	B3GNT7	0.145191	RIF1	0.257548	CBFA2T2	0.643418	MPDZ	0.831795	PRRX1	0.132433	CASD1	0.113368	RTN1	0.215509
412	ZNF24	0.749906	SREBF1	1.10335	NTN4	0.145067	ZNF708	0.256814	OXCT1	0.641149	CREBBP	0.829259	WWC3	0.132407	CEP95	0.113066	PURB	0.214203
413	ARL8A	0.749059	LRBA	1.10325	PCDH11X	0.14347	DGKB	0.256486	ACOT11	0.639931	CUL5	0.827382	AGO2	0.131663	ARMCX4	0.11287	RAB3GAP1	0.213444
414	HSP90B1	0.748858	KIAA2026	1.1023	NREP	0.143415	NDUFB8	0.255549	DNM3	0.637941	CDC14B	0.825063	KIAA1549	0.131579	ARHGAP26	0.112819	WDR11	0.212991
415	LTN1	0.747504	NCOA2	1.09092	GOLGA8A	0.14339	C2orf72	0.255497	ZNF280D	0.637699	ENO4	0.821157	DOCK10	0.13082	GFRA1	0.112738	RCOR3	0.212369
416	SOS1	0.742254	PCGF5	1.08668	SRSF6	0.143365	STAT5B	0.253095	SHC2	0.636314	ASPH	0.820938	RTCB	0.130632	ALDOA	0.112688	TMEM65	0.211429
417	GPM6A	0.736251	PRR5L	1.08201	KIAA1468	0.143357	ITSN1	0.251324	MERTK	0.631961	SUCLG2	0.817565	RAB3GAP1	0.130597	SPATA13	0.112568	GATAD2A	0.210705
418	NTRK2	0.735884	RBMX	1.08137	INPP4A	0.143223	SKIV2L2	0.250904	NIN	0.628457	RPL10	0.815828	COL20A1	0.130517	SOX5	0.112478	SYT9	0.209561
419	KNOP1	0.735645	MARK3	1.07787	AAK1	0.143078	GRIK4	0.250176	ZNF532	0.623084	ROR1	0.814133	TSHZ1	0.13049	ZBTB7C	0.111955	ARL3	0.20899
420	PTPN13	0.732542	CHADL	1.07558	KIF13A	0.142969	SYT9	0.250068	OXR1	0.615201	SLCO1C1	0.812914	RNF175	0.130338	CEP350	0.111744	ETFDH	0.208803
421	KIDINS220	0.731765	ATE1	1.06648	ACVR2A	0.142366	AP2B1	0.24996	CRYAB	0.613482	PDZD2	0.810597	SEPT8	0.129999	FADS1	0.111425	IKZF2	0.208334
422	CBFA2T2	0.730947	PGRMC1	1.06597	KANSL1L	0.142251	EFR3A	0.249312	SCFD1	0.612361	VPS54	0.806244	PRDM2	0.129962	IGFBP5	0.110957	PHYKPL	0.206852
423	STAM	0.729955	TDRD3	1.063	LINC00969	0.141283	PELI1	0.249015	SDC3	0.612138	PEBP1	0.806167	MED13	0.129794	ACSL4	0.110943	PLCB4	0.206517
424	EXOC6	0.726681	DNER	1.05875	FAM126B	0.14121	AFF2	0.248868	TOP2B	0.611949	NR1D2	0.806163	NDFIP2	0.129649	ZFP36L2	0.11079	EPHB1	0.20649
425	FARP2	0.725256	SGK1	1.05403	TACC1	0.141126	IPMK	0.247788	RHEB	0.60899	LPGAT1	0.805082	ARFGAP3	0.128321	ATAD3B	0.110589	RNF115	0.204498
426	ZNF365	0.724173	UBXN4	1.04949	RPL24	0.140638	THSD7A	0.246542	KAL1	0.605573	KCNAB1	0.804065	TBC1D5	0.127889	DYNLL1	0.110369	ARMCX4	0.204469
427	GMDS-AS1	0.71643	MRFAP1	1.03756	RBMX	0.140271	ADARB2	0.245701	AGO2	0.60488	ELL2	0.799895	RALGAPA1	0.127653	FAM198A	0.110152	KIAA1755	0.204418
428	RALY	0.715554	P2RX7	1.03728	CCDC126	0.14004	B2M	0.24567	HEPACAM	0.602698	CTNNA1	0.798114	CASK	0.127551	DCHS2	0.110118	ADNP	0.20422
429	GCA	0.712741	LINC00639	1.03065	CSNK1A1	0.139999	NRF1	0.245468	CLASP1	0.601826	NECAB1	0.797691	EFTUD1	0.12716	SSBP2	0.110109	BBOX1	0.204022
430	ATF7	0.712165	DAZAP1	1.02909	LYPLAL1	0.138752	XPO1	0.245247	PLOD2	0.599387	GLUD1	0.797187	RIN2	0.125943	TCTN1	0.11008	UBXN4	0.203843
431	C1orf52	0.709111	RGL1	1.0252	MAF	0.138138	RAB7A	0.244804	DNER	0.59856	ZNF33A	0.794552	KANSL1L	0.124933	IPO7	0.110041	ZNF428	0.203766
432	KLHDC1	0.707979	PPAP2B	1.01891	MARCKS	0.136319	PRDM2	0.244247	EXOC1	0.595152	CCDC91	0.79285	VEGFA	0.12396	DDX3X	0.109755	VPS13D	0.203023
433	MPHOSPH8	0.707688	R3HDM1	1.01205	FOCAD	0.136024	RCOR3	0.243193	VPS54	0.593586	SEZ6L	0.792053	C4orf29	0.122888	SMARCA4	0.109261	SPEG	0.202807
434	DARS	0.706158	RHOU	1.01084	HEATR5B	0.13598	ZZZ3	0.243011	SREK1	0.59313	ST3GAL4	0.791296	FAM19A1	0.1228	SLC39A8	0.108721	MTCH1	0.201853
435	P2RX7	0.70598	DENND6A	1.0095	GALNT13	0.135099	PPP3CA	0.242163	FBXO7	0.590995	HIVEP2	0.787928	TACC1	0.122719	FOXJ3	0.108444	NPL	0.199831
436	RIN2	0.705203	CCDC122	1.00892	TRA2A	0.134086	TACC1	0.242134	LAMP2	0.58042	SLC8A1	0.785281	USP7	0.122355	SH3RF1	0.107433	TLN2	0.199414
437	PTPRK	0.704535	RNF130	1.0064	KIAA2026	0.133825	BCHE	0.240585	HIP1	0.576223	FER	0.778991	LRRFIP2	0.122081	RNF19A	0.10737	ZNF516	0.1993
438	SPARCL1	0.703101	SACS	1.00585	ZZZ3	0.133528	FANCL	0.240305	CSPP1	0.575836	AFMID	0.775598	NNT	0.121922	RASA2	0.107033	VPS54	0.198858
439	ELOVL1	0.703076	HERPUD2	1.00329	SKIV2L2	0.132731	BRE	0.240061	PAN3	0.574811	CSMD3	0.774248	PPP3CB	0.121822	DTNB	0.107024	PELI2	0.198614
440	TSC22D4	0.701228	NUP214	1.00286	EFTUD1	0.132651	TMEM65	0.239985	TMEM65	0.574738	MIR181A1HG	0.774079	FARP2	0.120451	VPS13A	0.106852	FAM171A1	0.197607
441	SERAC1	0.698417	CLASP1	0.998981	LRP6	0.132502	MSRB3	0.239786	FOXO1	0.574318	SH3RF1	0.771624	TRPS1	0.119976	TRPM7	0.106108	FADS1	0.195651
442	SAMD4B	0.697179	STAU2	0.995451	FRMPD4	0.132363	LRRN2	0.23972	USP24	0.574259	RCOR3	0.771186	SCG5	0.119763	COL16A1	0.105832	IGFBP5	0.194804
443	FCHSD2	0.694903	ZSWIM5	0.993316	SPAG9	0.131687	BCKDHB	0.239609	ATF7	0.566936	C1orf43	0.770666	FBXW11	0.119294	FOXG1	0.105627	TUBA1B	0.194488
444	NRGN	0.694112	DOCK1	0.990794	TEAD1	0.13064	UNC5C	0.239155	TSC22D1	0.562892	HNRNPA2B1	0.770384	GPBP1	0.118774	AHCTF1	0.105361	LINC00609	0.193871
445	BCKDHB	0.691732	JAKMIP2	0.989517	DOK6	0.130324	NCOA2	0.238363	GATAD2A	0.559169	ASCC3	0.769597	IREB2	0.118628	SLC22A17	0.105332	MEGF9	0.192837
446	KIAA1109	0.691538	ABI2	0.987452	SLC6A1	0.130286	PAIP1	0.235857	ANKRD17	0.55586	LRRN1	0.769484	AHCYL2	0.118395	LETMD1	0.105175	CNKSR2	0.192157
447	TAF1	0.688659	TRAK2	0.984074	SCOC	0.130109	LYRM4	0.235792	PEBP1	0.55139	IPMK	0.767077	VPS13A	0.118338	DNER	0.104943	SIK3	0.192117
448	ZBTB44	0.686499	MAP6D1	0.983742	ABI2	0.129701	SPTBN1	0.235398	DIS3L2	0.543056	SORCS1	0.764884	ATP9A	0.118132	RAD54L2	0.104119	OXCT1	0.191847
449	ITGB1	0.682303	CUX1	0.983665	FTL	0.129627	ATP9A	0.233348	DDX3X	0.536297	PGRMC1	0.764121	GALNT10	0.117805	SCAPER	0.103557	FTCDNL1	0.19131
450	USP7	0.681902	PDZD2	0.983354	AHCYL2	0.129331	CHST9	0.23307	CDK12	0.535614	PIKFYVE	0.76379	OXCT1	0.117716	CIRBP	0.103455	CLEC16A	0.191086
451	FAM13C	0.681628	ARHGEF9	0.982802	PBRM1	0.129251	XRRA1	0.231466	LRFN5	0.535159	KDM6A	0.76163	AFF2	0.117067	UNC5C	0.103422	PAQR8	0.190905
452	SLC38A9	0.679456	RCHY1	0.977682	RTCB	0.128576	KIAA1715	0.231365	HIPK2	0.531735	SHPRH	0.756742	SUCLG2	0.116477	CTTN	0.103353	PIKFYVE	0.190115
453	LNPEP	0.679374	NKX2-2	0.975004	FAM172A	0.128507	ASXL1	0.231217	VPS13D	0.531337	BTRC	0.75627	ZC3H14	0.116286	MAPK1	0.102909	CTTN	0.189553
454	COX4I1	0.678445	STK39	0.973831	IREB2	0.127862	PLCL2	0.231149	CDK13	0.531212	DSE	0.755303	CROCCP2	0.116149	STIM2	0.10264	IBTK	0.188774
455	GLUD1	0.671656	MSANTD2	0.972259	FAM13A	0.127542	NDFIP1	0.229329	EPHX1	0.529282	FAM73A	0.753922	HERPUD2	0.116144	RAB6A	0.101787	MAP4K3	0.188744
456	NAA16	0.670946	MACF1	0.968018	VWA8	0.127538	SCN9A	0.229222	ZNF462	0.528161	TMEM144	0.75327	ZNF585B	0.11577	ZZZ3	0.1016	FAM66D	0.187642
457	ENO4	0.66768	SPCS3	0.967492	GRM8	0.127294	PARG	0.228839	YWHAQ	0.52803	MTMR7	0.75319	RALGAPB	0.114876	ZNF655	0.101343	CYTH1	0.187202
458	STK39	0.666007	RHOBTB3	0.967302	SLC25A27	0.127079	TSC22D1	0.22793	IPO7	0.527715	ABHD17B	0.751496	OSBPL6	0.114513	FCHO2	0.100957	ADK	0.186413
459	RCOR3	0.665411	MAP4	0.966334	GLUD1	0.126366	GIGYF2	0.227712	MICU3	0.522912	OTUD7A	0.750763	AAK1	0.114506	FOXN2	0.100859	GALNT7	0.186367
460	DIS3L2	0.662821	RFX3	0.96534	BTBD9	0.126189	ARID5B	0.226017	DNAJC1	0.522572	FARP2	0.750065	GATS	0.114263	VPS54	0.100855	ARL6IP5	0.185473
461	ATP9A	0.662736	CHD1	0.965302	NCOA2	0.126131	MATN2	0.225166	TAF1	0.521747	LRP2	0.749299	TPP2	0.113455	MNT	0.100743	MEF2C	0.184954
462	CERCAM	0.658802	DPYSL5	0.965115	GATAD2B	0.126032	HECTD1	0.223896	UBE3A	0.521395	TBL1XR1	0.745952	UBA3	0.113097	TNRC6C	0.100626	SLC25A33	0.184895
463	RGS5	0.657216	RPL15	0.962997	RAMP1	0.125844	NTN4	0.222996	EML6	0.518605	IDS	0.743859	SRGAP3	0.112817	CRYAB	0.100186	CHTOP	0.184705
464	SPTLC2	0.656896	FAM13B	0.962575	FAR1	0.124434	MAF	0.222132	ZNF652	0.516454	LINC00632	0.743467	POLI	0.112316	MARCH3	0.0997434	SNCA	0.18337
465	ZNF462	0.656269	KLHL32	0.962517	C11orf30	0.124244	CACNA1E	0.221975	BBOX1	0.515116	HNRNPH1	0.741078	C2orf72	0.111358	ASXL1	0.0995853	HYDIN2	0.182649
466	RAB7A	0.653901	FARSB	0.962008	ATP9A	0.124156	ORC5	0.221522	TAF15	0.515015	LRFN5	0.73972	TTC28	0.110885	METAP1	0.099354	UNC80	0.181758
467	SSH2	0.652659	WDR11	0.961288	CCDC66	0.123906	EML6	0.21887	ZNF680	0.514598	ATP9B	0.736424	USP47	0.110766	WDR17	0.0992272	UBE2R2	0.180559
468	LRRC8B	0.649789	PNISR	0.959496	CCDC132	0.123252	SUSD4	0.218366	XPO1	0.512215	FTO	0.735588	TTLL7	0.110718	FADS2	0.0988941	PRRC2C	0.179675
469	VWA8	0.648117	PHC2	0.956743	RHOBTB3	0.12321	SEC62	0.21794	PRMT2	0.510306	TMSB4X	0.733543	SEC24A	0.110355	PLTP	0.0978931	ZNF644	0.178526
470	C1orf122	0.642371	SBF2	0.956089	CNKSR2	0.123058	ATP9B	0.217706	IBTK	0.510018	NBAS	0.73283	RAPGEF6	0.109637	SYMPK	0.0972077	PAFAH1B1	0.177557
471	PRPF39	0.634708	CHORDC1	0.955888	NBAS	0.123012	PAPSS1	0.217204	RFTN2	0.508477	C3orf58	0.732234	TAF15	0.10947	ROR1	0.0971746	UBR3	0.177502
472	SORL1	0.634044	GATS	0.955468	SYNRG	0.122997	RNF130	0.21668	HLTF	0.508243	R3HDM1	0.731515	SFPQ	0.108946	ARHGAP12	0.0958037	DPF3	0.177492
473	NFATC3	0.633545	PICALM	0.954293	ELP2	0.122963	PCMTD2	0.216303	NNT	0.507107	TMEM165	0.731311	TRAPPC8	0.108464	SRSF1	0.0955045	SLC22A17	0.175838
474	ZNF827	0.630728	NRG2	0.954206	PMPCB	0.122902	ATP2A2	0.215792	EFNA5	0.506986	SEC14L5	0.729885	JAKMIP2	0.108462	TOP2B	0.0950584	SLC8A1	0.175764
475	CAMSAP2	0.630031	PTPN13	0.953336	ILKAP	0.121439	MEF2C	0.215616	CREBBP	0.505116	FCHO2	0.72946	SNCA	0.108215	PRICKLE2	0.0948383	SUPT3H	0.174783
476	DPYSL5	0.629162	TMSB4X	0.949113	ATP6V1A	0.121264	TNRC6C	0.214839	ACP6	0.505112	C2orf72	0.728042	SREK1	0.108001	TIAL1	0.0947897	FAM185A	0.174719
477	AUH	0.628607	RHOB	0.944687	USP7	0.120817	LMO3	0.213716	MMP28	0.504063	LMBR1	0.727996	FAXC	0.107777	RPS9	0.0945867	PTP4A2	0.17402
478	UBR1	0.627689	PCBP2	0.941432	RPTOR	0.119551	BIRC6	0.213387	ADNP	0.503824	PRKDC	0.72635	RBFOX2	0.10762	SYNRG	0.0945416	DGKZ	0.172406
479	ZNF532	0.627371	GALNT15	0.93955	RAP1GDS1	0.117396	ARAP2	0.211663	LETMD1	0.502857	BACE1	0.721337	RBMS3	0.107158	SPON1	0.0943705	ARNTL	0.171327
480	LINC00969	0.625659	CSNK1A1	0.939172	MEGF10	0.117126	ARHGAP6	0.21165	ZNF804B	0.501737	SLC25A29	0.719769	ATM	0.106841	PDGFRB	0.0942106	USP7	0.171279
481	LMBR1	0.622578	CLK1	0.937054	USP33	0.116976	RGCC	0.210577	C5orf56	0.501406	SLC35D2	0.718729	CNTNAP5	0.106772	SEPW1	0.0942081	CHST1	0.170804
482	LIN54	0.620931	GCA	0.935221	BSN	0.116902	SEPT7	0.209808	NDFIP1	0.501151	NDUFB8	0.716012	ZRANB2	0.106558	C12orf49	0.0937841	BRE	0.169495
483	SCOC	0.619801	TBCA	0.934312	MTSS1L	0.116588	ORMDL1	0.209515	ATP9B	0.499532	TTLL11	0.715147	SYT1	0.105337	CNKSR2	0.0930292	SEMA4D	0.168243
484	PAQR4	0.618375	SYT9	0.933474	AFF2	0.116481	PTPN13	0.208841	ELF2	0.49601	HSD17B3	0.713377	MACROD2	0.105135	SUPT6H	0.0925375	SPTBN1	0.166487
485	LRRC28	0.617921	YPEL2	0.92969	RAB7A	0.116385	IREB2	0.207625	MAP4	0.493218	SRSF5	0.713036	ADD3	0.104815	ARL6IP5	0.0924558	PTMA	0.16525
486	MTDH	0.615803	GALNT7	0.92606	ELAVL4	0.116076	ZNF516	0.207605	RFNG	0.493155	RAB28	0.706996	TNS3	0.104683	SDHAP3	0.0924347	IPO7	0.165144
487	FAM171B	0.613967	SEC62	0.922342	NRG2	0.115449	SLC16A7	0.20724	AGFG1	0.492412	ZCCHC11	0.705568	COA1	0.104293	BCAN	0.0919595	C14orf2	0.165105
488	SAR1B	0.613951	ZNF83	0.91865	SH3RF1	0.115075	TRIP12	0.206697	PIP4K2B	0.491646	DENND6A	0.698744	ELF1	0.104252	KAL1	0.0919238	LRP6	0.163928
489	C11orf58	0.612071	LPPR1	0.918172	RFX3	0.114477	RAB3IP	0.205996	RAB30	0.491364	LUC7L3	0.696761	ARHGAP28	0.104082	GOLGA8A	0.0916542	BMPR2	0.163753
490	YTHDC1	0.611833	FADS1	0.916175	SEPW1	0.114211	GRAMD3	0.205741	DPY19L1P1	0.490878	CLIP1	0.695799	RAD54L2	0.103818	PTPN13	0.0914785	FRYL	0.163579
491	NKX2-2	0.611648	FAM214A	0.913905	ATF7IP	0.113759	MACROD2	0.205546	SMAD4	0.490703	SPG20	0.694912	FRYL	0.10335	IBTK	0.0909532	EPS15	0.163078
492	ZC3H11A	0.611219	TMEM259	0.913673	SCN2A	0.113571	L3MBTL4	0.205458	MLLT10	0.490683	YPEL2	0.692881	DIP2B	0.103127	C11orf58	0.0908614	OBSL1	0.162491
493	SEC22A	0.610635	ARRDC3	0.911385	TMEM260	0.11302	UBE2G2	0.204684	ARL6IP5	0.490601	NHLRC3	0.69084	ATE1	0.103043	TSPAN3	0.0907518	MLLT10	0.162217
494	PROX1	0.610128	RAB7A	0.910063	EGFR	0.111798	C5orf28	0.204575	PURB	0.489219	MTCH1	0.689155	NR3C2	0.102781	TNKS2	0.0905809	CNIH3	0.161936
495	C20orf194	0.609159	HEATR5B	0.90996	FANCL	0.111757	GLCCI1	0.204396	CAMK2D	0.488294	DOCK9	0.688455	PARP14	0.102521	ATP5A1	0.0905219	CCDC91	0.161888
496	NR1D2	0.608539	FAM73A	0.907348	TNS3	0.111389	GPD2	0.203648	AKAP8L	0.487493	EWSR1	0.684996	ARSB	0.102391	ZNF644	0.0902381	OXR1	0.161708
497	SYPL1	0.605874	EXOC6	0.89944	P2RX7	0.111067	NHLRC3	0.203533	ZBED3-AS1	0.4874	GPR37L1	0.684442	MYRIP	0.102248	ZNF83	0.0902009	AGO2	0.161545
498	RBMX	0.603064	TSGA10	0.898341	PIK3CA	0.110722	FAM73A	0.20247	RAB6A	0.485079	RIMS1	0.680816	MTM1	0.101888	CMYA5	0.0901392	SLC15A2	0.159816
499	VCP	0.601766	YTHDC2	0.897604	TLN2	0.110606	LAMP2	0.202378	TTBK2	0.483782	CDH8	0.680692	KIAA1107	0.101692	WBP4	0.0900092	BTBD9	0.159463
500	JAKMIP2	0.599197	MIR181A1HG	0.893918	ABHD17B	0.110167	SCN2A	0.202337	PPME1	0.480843	AAK1	0.678656	NAA16	0.101374	KDM6A	0.0899242	BPTF	0.159145
501	RHOU	0.598352	ZNF462	0.889523	LAMP2	0.109943	ELMOD1	0.202317	RPS9	0.479991	INTU	0.677271	RNF11	0.101328	CD47	0.0898342	GATS	0.158564
502	RTCB	0.598293	FBXL4	0.887916	LARS	0.109675	VAT1L	0.202239	SYT9	0.479673	ZNF608	0.676589	STAT5B	0.100861	GRIK4	0.0895253	TMEM259	0.158277
503	INPP1	0.595926	CHN1	0.887312	OLFM2	0.109359	MEGF9	0.201425	FRMD5	0.478516	ITGB1	0.673158	RAB6A	0.100857	ZSWIM5	0.0892808	SCP2	0.157938
504	CRB1	0.595555	RGS5	0.885663	CASD1	0.109098	MTX2	0.201228	ETV1	0.476899	LYRM4	0.671612	BTBD9	0.100792	C1orf122	0.0890711	RBM6	0.15727
505	VPS54	0.594566	UBE3C	0.884382	DYNC2H1	0.108815	HERC5	0.200847	OSBP2	0.476525	DCUN1D5	0.671538	MAP4	0.100391	LRRC37A3	0.0890475	SLC25A48	0.156087
506	EID1	0.592064	ACO1	0.882998	ITFG1	0.107548	TAF15	0.200561	GPHN	0.475764	PIAS1	0.669657	MAP3K4	0.100126	NF1	0.088873	FAM73A	0.155101
507	KIAA0586	0.591016	SPAG9	0.88043	PARG	0.10717	GFPT1	0.199555	USP7	0.474557	PTPRE	0.666865	SENP6	0.0999412	SERINC1	0.0888076	ADCY1	0.154946
508	ANKRD44	0.588343	S100PBP	0.880348	IFI44	0.107098	MYT1	0.199469	ASRGL1	0.473707	FGFR1	0.664218	PRKAA2	0.0994492	NMT1	0.0888052	COTL1	0.154943
509	PCDH10	0.586355	SERP1	0.879222	WWP2	0.106576	ARFGEF2	0.198714	PTP4A2	0.473115	RALGAPA1	0.662713	ARID4A	0.0991455	HINT1	0.0886628	PSAP	0.154895
510	LEMD3	0.583163	ZNF827	0.877472	RAB3GAP1	0.1061	TIAL1	0.198666	BRINP2	0.472184	P2RX7	0.66247	FAM13B	0.0990816	ARID1B	0.0885282	VDAC3	0.154393
511	DIXDC1	0.578873	CECR2	0.873142	FAM199X	0.106025	LINC00632	0.198602	ANKRD10	0.47216	PSPC1	0.661832	PELI1	0.0990468	GUCY1A2	0.0876803	SRSF4	0.154212
512	RANGAP1	0.578634	USP7	0.872	TIAL1	0.105896	PURG	0.197977	ZBED5	0.470154	GRIA1	0.661529	FAM189A1	0.0983301	TET1	0.0875483	EML1	0.154077
513	NPIPB4	0.576709	HINT1	0.871087	VTI1A	0.105813	MAMLD1	0.197273	SS18	0.469711	CCSER1	0.660983	DNAJB4	0.0982122	ZNF12	0.0873671	KIRREL3	0.154061
514	TMEM259	0.575559	IREB2	0.869147	WIPF1	0.105769	RHOB	0.19726	ARSB	0.465259	RMDN1	0.658144	STRN3	0.0978664	CKMT2	0.0872939	DDX47	0.154057
515	RAP1GDS1	0.57443	RUFY3	0.869131	C11orf58	0.105485	DARS	0.19722	PAQR8	0.46262	USP25	0.655809	P2RX7	0.0978377	S100B	0.0869202	YTHDC1	0.154023
516	TMCC1	0.57442	KIF1B	0.868574	ADIPOR2	0.104817	GAB2	0.196221	ZNF24	0.460617	FANCL	0.653791	SATB2	0.0978341	AQP4-AS1	0.0861556	PITPNM2	0.153659
517	HSPD1	0.5734	ARHGAP5	0.866251	BTBD7	0.104461	C17orf85	0.196148	MTX2	0.460516	PPM1K	0.653641	UBE2E1	0.097739	R3HDM1	0.0857028	TTBK2	0.153266
518	WDR33	0.573022	RGS7	0.864731	AHCTF1	0.104417	CUL5	0.195413	ZC3H11A	0.459988	TBC1D22A	0.65039	LDLRAD4	0.0976611	FRYL	0.0852167	GPR155	0.153109
519	IPO7	0.572212	SAMD4A	0.859934	PXK	0.103935	KCTD16	0.193814	MNT	0.458235	DYNC1LI2	0.649343	EIF2AK1	0.0976525	USP25	0.0850346	FNBP4	0.152583
520	ARHGEF2	0.57196	GKAP1	0.858728	OR2AG2	0.103525	ALKBH8	0.193795	FGFR1	0.457398	ANKRD28	0.647382	RASAL2	0.0974683	GTPBP10	0.0849978	MT1M	0.152425
521	PRKDC	0.571724	PRDM2	0.856281	WDR59	0.10322	LRFN2	0.192411	ZFYVE28	0.456267	PALM2-AKAP2	0.646182	GRID1	0.097334	TUBA1B	0.0848162	TAF1	0.152136
522	PSPC1	0.571263	ADCY10P1	0.856052	THSD7A	0.103209	HECW1	0.192047	L3MBTL4	0.455991	IGSF8	0.644953	AK5	0.0971112	COL4A5	0.084567	ZNF37BP	0.151867
523	BBIP1	0.568062	IFT80	0.854937	POLI	0.103017	ELF1	0.191979	TNKS	0.454846	UBA3	0.641627	ORC5	0.0962615	FAM214A	0.0845548	CMYA5	0.151826
524	YY1AP1	0.567664	EWSR1	0.85117	CASK	0.102575	MROH9	0.191911	MITF	0.454061	CREBRF	0.639869	RUSC2	0.0960374	RTN1	0.0845143	GOLGA8A	0.151544
525	SERP1	0.567547	ZC3H11A	0.848125	DLEU7	0.102556	ZNF544	0.191539	MTMR1	0.453915	SKP1	0.635423	BLCAP	0.0959645	SPPL2B	0.0844913	CYR61	0.151039
526	PALM2-AKAP2	0.564973	DCC	0.84792	VPS54	0.102277	MAPK1	0.191538	ANO5	0.452727	ARID2	0.634049	SAT2	0.0959208	RAB11FIP2	0.0844292	LIMS1	0.150107
527	TTBK2	0.564761	YY1AP1	0.845064	PDE7A	0.102074	CSNK2A1	0.190559	PLTP	0.452529	RBFOX2	0.632214	LINC00894	0.0955514	ACO1	0.0843151	HIGD1A	0.149338
528	KIAA1841	0.563802	AGBL3	0.844992	FAM66D	0.101848	TMCO3	0.190385	TULP4	0.451743	ETFDH	0.632111	NDUFB8	0.0955476	KIRREL3	0.0842869	EFTUD1	0.149041
529	ETFDH	0.561253	ITGB1	0.843546	TRPC1	0.101761	TPP2	0.189563	SRSF4	0.45081	AASS	0.632046	FARP1	0.0954699	CCNL2	0.084159	ZCCHC7	0.148669
530	TRPC4AP	0.560968	OR2L13	0.84151	NEK1	0.101559	SYMPK	0.189416	ZNF37BP	0.449703	LNPEP	0.63158	PACRGL	0.0954086	USP40	0.0840813	HTT	0.148546
531	CHADL	0.559768	SERAC1	0.84134	GLS	0.101444	DCBLD2	0.189044	SETX	0.449337	PAFAH1B1	0.627193	PRKAR2B	0.0952512	AMBRA1	0.08399	USP45	0.14838
532	TTL	0.559347	NRGN	0.841027	PIP4K2A	0.101391	DNM2	0.188907	ARL3	0.447869	AGPAT4	0.626358	EPS15	0.0948818	FTCDNL1	0.0839521	DOPEY1	0.147091
533	SPG20	0.559083	CDH19	0.838788	GFRA1	0.101287	CHKA	0.188598	BCAN	0.447195	TPP2	0.625183	RGCC	0.0942459	ETFDH	0.0838907	EED	0.146049
534	SLC25A29	0.557695	MOBP	0.838157	ARHGAP5	0.10061	MED13	0.188501	DNAJC7	0.446941	YTHDC1	0.625041	ASXL3	0.0942175	SMARCA2	0.0838866	USP25	0.145688
535	PHF3	0.554648	LINC00632	0.835944	SCARB2	0.100603	PPP1R16B	0.188141	CYTH1	0.444852	SFPQ	0.624528	TPST1	0.0939031	CDC42EP4	0.0836983	ACO1	0.145203
536	CECR2	0.552398	AAK1	0.83574	TXNIP	0.100545	CMYA5	0.187527	FAM73A	0.44319	APLP1	0.624015	CAMK4	0.0936213	SCARA3	0.0833364	UBR4	0.144945
537	DDX47	0.55203	C5orf28	0.832623	ADAM23	0.0999437	ANO5	0.187285	EP400	0.443113	BMPR2	0.621873	ZEB2	0.0936132	TTBK2	0.0830856	GPC4	0.144824
538	HMGB1	0.551756	DGKD	0.832284	CIRBP	0.0996811	KCNN2	0.186904	LGI1	0.443079	CSPP1	0.621303	USP43	0.0934582	SLC30A9	0.0828863	SLC25A3	0.144809
539	LANCL1	0.544231	SPIN1	0.831574	ACTR3	0.0995601	LRRC28	0.18666	FGF14	0.441288	CBFA2T2	0.620812	FAM63B	0.0929348	CLYBL	0.0822018	CAMK2N1	0.144075
540	ORC5	0.543837	KIF2A	0.830697	CSNK1G3	0.0994485	TTBK2	0.186305	GRSF1	0.439693	ELP4	0.620744	PIKFYVE	0.0923099	RAPGEF2	0.0819669	FARP2	0.143892
541	ANKRD36C	0.539771	C14orf2	0.82824	TARDBP	0.0993269	LINC00639	0.186202	HERC2P3	0.438166	PSAP	0.61955	ASXL1	0.0920064	ZEB2	0.0817634	SGSM2	0.143594
542	SUCLG2	0.539003	KCNAB1	0.825289	SLIT1	0.0991937	ANKRD12	0.185245	RGS5	0.438074	TMEM260	0.616798	SKIV2L2	0.0917367	TBC1D22A	0.0815072	VPS13A	0.143457
543	PPAP2B	0.536412	LUC7L3	0.825279	HMBOX1	0.0991585	BTAF1	0.184971	FADS1	0.437717	PRKD1	0.616747	CCND2	0.0915726	SDC2	0.0811692	PICALM	0.143203
544	AAK1	0.536269	RAB6A	0.823405	HIVEP2	0.0986977	RFX3	0.184966	ATP2B1	0.437348	ZNF827	0.615947	CSNK2A1	0.0915224	SUPT3H	0.0810955	DTX1	0.143034
545	RHOB	0.533441	EPC1	0.822231	DIS3L2	0.0986274	TMEFF2	0.183903	IQUB	0.436715	RPL24	0.612568	METTL15	0.09127	SYNPO2	0.0806816	CDC14B	0.142884
546	USP25	0.533213	ELF1	0.821262	PTBP2	0.0983091	AHCTF1	0.18385	LINC00609	0.436452	LRRC7	0.610359	ELAVL1	0.091018	SPATS2L	0.0798263	HADHA	0.141903
547	SAMD4A	0.531064	SON	0.81801	NUPL1	0.0982535	MINPP1	0.183661	ZNF780B	0.436269	RALGDS	0.610186	ITSN1	0.0908998	RGS5	0.0797647	TLE1	0.141123
548	PER3	0.530576	NR2C1	0.816948	NPIPB4	0.0982014	EIF4E	0.183215	PLXNA2	0.433411	RABGAP1L	0.609952	LYPLAL1	0.0907579	BSG	0.0791985	TLR4	0.141121
549	TBC1D22A	0.529732	ZNF280D	0.815775	CUL5	0.097339	ETFDH	0.181808	RABL3	0.431943	NFATC3	0.608378	MTX2	0.0905862	DAZAP2	0.0791815	MAF	0.140758
550	PELI1	0.529463	KIDINS220	0.815477	FAM49B	0.0973379	RASA2	0.18163	PPWD1	0.431088	MIF	0.606972	ZMYM4	0.0898488	GGNBP2	0.0791115	ATF7IP	0.140552
551	PHACTR1	0.529343	NUPL1	0.815241	SON	0.0972003	NKTR	0.180741	PSME4	0.430667	SREK1	0.604294	FCHO2	0.0888974	RGCC	0.0790765	PDZD2	0.139951
552	CD9	0.528675	ACVR1C	0.808666	MAPK1	0.0970131	PTPN12	0.18042	RB1CC1	0.429629	MAP3K4	0.602955	CCDC88A	0.088195	BTAF1	0.0790441	MNT	0.139781
553	HEATR5B	0.528259	CEP57	0.808375	CDH4	0.0967134	ZNF83	0.179349	MBNL1	0.427541	PAK1	0.601354	TRIM4	0.0880162	FARP2	0.0789588	NMD3	0.139761
554	ACTR3	0.527803	FAM171A1	0.801994	NFE2L2	0.0966592	TLK1	0.179026	RNF144A	0.427476	DPH6	0.600329	C20orf194	0.087925	HSPB8	0.078951	DPY19L1P1	0.139441
555	C3orf58	0.526674	MICU3	0.801815	ZFAND3	0.096359	UBR1	0.178699	SLC8A1	0.42646	DGKD	0.598682	ZNF76	0.0878867	CD99	0.0789277	RALGDS	0.139275
556	ELP2	0.525036	PMS1	0.801047	ZFHX4-AS1	0.0960454	DOCK7	0.177598	GLCCI1	0.426449	TET2-AS1	0.59771	FAM66D	0.0876284	SLAIN1	0.0787578	COPG2	0.139199
557	MAP3K4	0.523932	ATL1	0.799633	DNM2	0.0959818	AGFG1	0.176636	NBEAL1	0.423641	CTIF	0.594943	DIRC3	0.0876012	PTP4A2	0.0786707	GNAI2	0.13903
558	VLDLR	0.519313	HSP90B1	0.798167	TFB1M	0.0959015	CAPS2	0.176286	BTBD7	0.422612	BIN1	0.593251	GAP43	0.0875738	PDE8B	0.0786609	PLCG1	0.138131
559	CHD1L	0.519153	SH3GLB1	0.797715	ZNF483	0.095877	ZNF609	0.176184	BTRC	0.421592	FOXN3	0.592458	GMPS	0.0875696	ITPKB	0.0783917	SLAIN1	0.138127
560	EVI5	0.518404	HPS3	0.797217	C20orf194	0.0957562	BMPR2	0.174985	FEM1C	0.420442	COL9A1	0.591411	WDR26	0.087404	ADCY1	0.0782451	TPP2	0.138114
561	DNAJB4	0.518046	POLR2J3	0.796628	SLC1A3	0.095567	DPH6	0.174326	C10orf76	0.418653	RAB30	0.591057	HDAC4	0.0873484	PTPN14	0.078016	ACADVL	0.137737
562	C11orf49	0.517924	ZC3H14	0.795576	LRPPRC	0.0953277	NREP	0.173765	YAP1	0.41849	EXOC6	0.589816	MED27	0.0873344	PRKDC	0.0777357	UBR1	0.137344
563	SPPL3	0.517442	FOXK1	0.7937	DDHD2	0.0951057	FAM13B	0.173127	CCNY	0.415967	ZER1	0.588894	SERPINE2	0.0869585	CDK2AP1	0.0776836	PTPRM	0.137056
564	HERC2P3	0.516794	LTN1	0.791436	LRRC28	0.0947151	KIAA2026	0.173084	APP	0.415226	SH3PXD2A	0.586056	CSNK1A1	0.086927	SPOCK1	0.0771906	PDGFRB	0.136906
565	AVEN	0.516329	FMN1	0.790287	RUFY3	0.0942907	GRIP1	0.170596	RNF115	0.413246	PRRC2C	0.584323	KIAA1468	0.0869218	FLRT2	0.0769979	TMEM168	0.136762
566	C17orf85	0.515992	CHN2	0.788518	TPD52	0.0939407	EGFR	0.170255	ACTB	0.412783	FAM185A	0.583884	IPO9	0.086692	SNCA	0.0769951	NR1D2	0.136533
567	ARHGAP5	0.513679	H3F3B	0.788138	MRPL1	0.0938415	AP2A2	0.169721	RALGAPA1	0.412437	RPS6KA5	0.582924	STK33	0.0866435	PALLD	0.0766019	CLYBL	0.136414
568	SEC24B	0.512723	SNX2	0.786196	L3MBTL4	0.093627	POLI	0.168417	ARHGEF26-AS1	0.412061	ATF7IP	0.580907	SOS1	0.0866129	KCNJ10	0.0765854	NREP	0.136126
569	R3HDM1	0.512472	KIAA1841	0.78132	LRRFIP1	0.0934877	COPG2	0.168326	ORC5	0.411624	IREB2	0.580826	PPP3CC	0.086483	SIRPA	0.0764275	HERC2	0.136064
570	ASTN2	0.510677	BTBD10	0.780232	WDR11	0.0934526	OSBPL6	0.167218	NRGN	0.410473	TTLL5	0.579246	AGFG1	0.0864407	TSG101	0.0763907	HPS4	0.13599
571	PNN	0.510522	SSBP3	0.779532	SLC36A4	0.0931316	LRP2BP	0.166989	HEPN1	0.410252	SLC16A7	0.576838	INVS	0.08609	GHITM	0.0761641	HTRA1	0.135698
572	NR2C1	0.510291	CADM1	0.778454	TAF1D	0.0928067	CCDC122	0.166693	KIRREL3	0.40721	HSPD1	0.575942	SYT9	0.0859865	UBA3	0.0760358	STAU1	0.135432
573	UBE2E3	0.509359	RORA	0.771391	ZC2HC1A	0.0925761	ABTB2	0.166262	UNC80	0.4071	NGLY1	0.574364	ADAR	0.085829	ARHGAP42	0.0759423	TAF15	0.134944
574	OR2L13	0.50554	SMARCAL1	0.769224	ZNF532	0.0920287	JAM2	0.165348	PLCB4	0.405955	ATR	0.572908	FAM214A	0.0855442	SS18	0.075768	MYRIP	0.134658
575	SVIP	0.502665	MTDH	0.768721	MTMR7	0.0919343	ABHD17B	0.165145	DOPEY1	0.404024	RGS5	0.569139	ZNF24	0.0854191	MAP1LC3B2	0.0755071	LINC00982	0.134286
576	FADS1	0.500899	LRRTM2	0.767771	C1QL1	0.0914684	WDR11	0.164044	TBC1D22A	0.402779	LRRC37A3	0.56644	RPS6KA2	0.0851186	FAM73A	0.0754067	TMEM260	0.134205
577	SPTBN1	0.500526	GATAD2B	0.766399	PELI1	0.0912547	TNKS	0.163746	CUL5	0.402675	SAMD4B	0.565149	ZC2HC1A	0.0850313	SET	0.0747505	ESD	0.134111
578	MIF	0.500171	SETBP1	0.764296	OTUD7A	0.0911854	SYNJ1	0.16338	SRSF11	0.401413	ATP13A4	0.5651	UBE3A	0.0841159	LAMP2	0.0746237	KIF2A	0.134067
579	OXR1	0.499819	NUCKS1	0.762468	PRKAR2B	0.0910769	KCTD1	0.163072	ZZZ3	0.398728	CDK19	0.564178	FANCL	0.0839739	ATPAF1	0.0743998	CSNK1G3	0.133738
580	HIPK3	0.499558	PLA2G12A	0.761803	SERGEF	0.0907542	FAM214A	0.162717	CAMK2N1	0.393461	WIPF1	0.563607	RBM6	0.083869	KIAA0319	0.0740256	GRID1	0.132527
581	ATG7	0.496878	GALNT10	0.760809	KIAA1755	0.0906281	CDH2	0.162248	BSG	0.39213	SERAC1	0.561918	LINC00883	0.0831215	NASP	0.073917	RAB6A	0.132308
582	ZBED3-AS1	0.496758	EEF2	0.760566	ZBTB7C	0.089993	USP45	0.162242	SGSM2	0.392021	DHX36	0.559778	KCNIP1	0.082919	EEF1A1	0.0737829	MAP3K4	0.132169
583	TCP11L2	0.493748	ZNF680	0.759836	TMEM168	0.0899103	KIAA1468	0.161118	POU6F2	0.390429	PWWP2A	0.558119	LINC00342	0.082785	TLN2	0.0737785	SMAP1	0.132094
584	ALDOA	0.492723	PAQR8	0.759237	WDR33	0.0895663	ZNF33A	0.161052	UBE2D3	0.39001	TIAL1	0.557154	PRRC2C	0.0825408	SKP1	0.0737439	FRMPD2	0.132043
585	BACE1	0.487809	SCARB2	0.75858	PURG	0.0894889	SPPL3	0.160961	SRP14	0.386069	IWS1	0.556572	SYNGR1	0.082295	ANO5	0.0734208	QTRT1	0.131552
586	GOLGA7	0.487224	HACL1	0.756974	PCSK1N	0.0893939	SON	0.160031	TMEM164	0.38505	CAMSAP2	0.555371	PHF21A	0.0821295	HADHA	0.0733327	ATPAF1	0.130047
587	MLH3	0.485409	ADD3	0.754198	IQSEC1	0.0891618	RALGDS	0.159427	PREX1	0.384581	NEDD4L	0.554488	PCSK2	0.0819359	EED	0.0731155	NNT	0.129773
588	TRAPPC6B	0.485351	SYPL1	0.753803	COL4A3BP	0.0889822	ARHGAP28	0.159122	KIF2A	0.384499	S100PBP	0.553027	STARD4	0.081852	SNX5	0.0730858	NDUFB8	0.129643
589	TMEM87A	0.482833	LAMP1	0.752987	SFPQ	0.0889691	PTP4A2	0.158906	EEF1A1	0.384256	FGD5-AS1	0.550912	PRKDC	0.0818324	OAT	0.0730846	RAB28	0.129022
590	PTPN12	0.481613	SLC36A4	0.750873	RBM6	0.0887347	MTCH2	0.158903	KCTD1	0.38348	UBR1	0.549598	TRA2A	0.0818201	ARL6IP4	0.0729912	GUCY1A2	0.128785
591	RPL10	0.480697	WDR27	0.74568	NCOR2	0.0883906	NIN	0.158802	RCOR3	0.38305	SCFD1	0.549421	MAML2	0.0815382	CHTOP	0.0729695	RNF13	0.128372
592	DNM2	0.479507	SAR1B	0.743755	ETFDH	0.0879785	SLC1A3	0.158797	TMSB4X	0.382641	HEATR5B	0.547839	SLC36A4	0.0813753	MRFAP1	0.0728844	TTC1	0.128369
593	PBX1	0.478846	OXNAD1	0.742522	ORMDL1	0.0877652	TRAF3	0.158466	PHKG1	0.382278	RBM6	0.546385	MYOM1	0.0810272	RGN	0.0726979	CALN1	0.12797
594	PRDM2	0.478002	HIVEP2	0.738318	SIPA1L3	0.0876976	SEC63	0.158099	KDM4C	0.380817	PHC2	0.544123	ADAMTS17	0.0804603	THBS4	0.0726384	RASA3	0.127284
595	LIN52	0.476438	DNAJB4	0.737435	RALGDS	0.0876439	RAB6A	0.157882	RABGAP1	0.38002	RAPGEF6	0.543499	ACSL6	0.0801549	KPNA6	0.0723049	BDH1	0.127125
596	FMN1	0.471789	GLUD1	0.736952	GIGYF2	0.0875838	PDE8B	0.156468	PRICKLE2	0.378285	VTI1A	0.543175	USP45	0.0800394	RCOR3	0.072209	C11orf30	0.126383
597	ARMCX4	0.471115	LINC00342	0.736672	CDH13	0.0875743	TET2-AS1	0.155928	VEGFA	0.376722	IQSEC1	0.543149	ADNP	0.0797121	SUCO	0.0719112	METTL15	0.126236
598	GATAD2A	0.470691	LPGAT1	0.732344	FAM19A2	0.0874595	RPL13	0.155843	C9orf3	0.375972	GPR137C	0.541393	AP2B1	0.0796799	MGMT	0.0719108	CTIF	0.125813
599	DCAF17	0.469206	MYLK	0.731104	ZCCHC11	0.0872637	CLCC1	0.155827	RGL2	0.375308	DDX3X	0.540127	CCDC146	0.0794339	ANKIB1	0.0718879	AMPH	0.125653
600	ACVR1C	0.469144	SNCA	0.730928	TDRD3	0.086928	ANO3	0.15551	TIAL1	0.375072	PCDH10	0.539837	MB21D2	0.0794303	NDUFA13	0.0716641	TMEM72-AS1	0.125235
601	BRK1	0.468068	NGLY1	0.728777	DCAF8	0.0866712	KAT6A	0.155363	SETBP1	0.372694	ATP9A	0.539567	NGLY1	0.0790545	HIGD1A	0.0715808	TMEM164	0.124778
602	HADHA	0.467978	SRRM1	0.723134	COPG2	0.0865755	POLR2J3	0.155286	LINC00894	0.371989	NAA35	0.537991	PARP8	0.0783371	BMPR2	0.0715415	ZNF451	0.124277
603	GATS	0.466633	MIF	0.718087	BRMS1L	0.0862487	KIAA1328	0.154768	ZNF33A	0.370891	OLIG2	0.537827	CNTNAP2	0.0782419	CAMK2N1	0.0715218	RPL23A	0.123588
604	CCDC92	0.465914	ARHGAP1	0.714921	BTBD3	0.0861788	PCSK2	0.153938	STK33	0.37002	ANXA4	0.537813	PLCL2	0.078224	ANKRD10	0.0713949	TIAL1	0.123005
605	NXPE3	0.465116	MPP2	0.711742	ACADM	0.0861343	JAKMIP2	0.153418	FCHO2	0.369969	APOE	0.537137	DLGAP4	0.0779222	GPI	0.0712233	MGMT	0.122981
606	LINC00882	0.465021	KIAA1468	0.707823	DENND5B	0.0861222	PHF3	0.153043	FOXN2	0.366984	ZC3H11A	0.535403	DIAPH2	0.0779156	CSRP1	0.0709747	WHSC1L1	0.12296
607	RHOBTB3	0.463407	LARP1	0.706156	PPME1	0.0860724	PARP14	0.152896	DOCK5	0.366922	RPTOR	0.535335	ADAM23	0.0776556	TPP2	0.0709048	ATF1	0.12287
608	NGLY1	0.463273	PRKDC	0.705913	CUX1	0.0860669	MAP3K4	0.152229	PAM	0.366888	DCAF10	0.534559	ALKBH8	0.077329	SOX6	0.0706814	BRK1	0.122625
609	ATPAF1	0.462221	UBB	0.705791	C9orf3	0.0860451	PIKFYVE	0.151413	POLR2F	0.365557	ACO1	0.531396	RTN1	0.0773114	PTBP2	0.0706736	ZER1	0.122584
610	GRSF1	0.4596	KHDRBS1	0.70506	INSIG2	0.0860424	RALGAPB	0.151273	SYMPK	0.364988	LINC00894	0.527134	LINC01006	0.0771819	ARFGEF2	0.0706572	RAD54L2	0.122212
611	USP31	0.459474	ATP5A1	0.702972	RAB30	0.0859759	KCNQ1OT1	0.149736	WDR60	0.364019	CHADL	0.526396	ETFDH	0.077054	LRP2BP	0.0704213	FKBP15	0.121518
612	HYDIN2	0.457965	BBIP1	0.700561	SMCHD1	0.0858876	INTS9	0.149643	ZFP36L2	0.363857	GAPDH	0.526051	MEMO1	0.0767905	UBE2I	0.0702813	AGBL3	0.121318
613	CTDSPL2	0.456945	PWWP2A	0.698785	SPCS2	0.0858617	LINC00299	0.149614	C5orf28	0.362826	C11orf30	0.524143	ARHGEF26-AS1	0.0766201	ZNF532	0.0700675	ARFGEF2	0.121222
614	CASD1	0.456798	CDH8	0.697638	TSG101	0.0856448	PRKDC	0.149497	BCL2	0.362569	RALY	0.522719	ELMOD1	0.076561	C1QTNF4	0.0695848	GNG12-AS1	0.120768
615	FEZ2	0.455229	CASC3	0.696884	FERMT1	0.085559	ADAMTS6	0.148513	CSMD1	0.362211	ARNT2	0.521586	ZC3H11A	0.0764871	RAB7A	0.0695813	C5orf28	0.119907
616	ARGLU1	0.455119	AP2B1	0.696373	NASP	0.0853485	RTCB	0.148155	E2F3	0.36	WDR11	0.521045	NR2C1	0.07638	MTCH2	0.0695093	SNED1	0.119904
617	RSRC2	0.454391	EIF2B5	0.69618	PHC2	0.0851243	RB1CC1	0.147843	IREB2	0.359253	ALDOA	0.52093	PUM1	0.0763519	CHD1	0.0694757	FUBP1	0.119593
618	SH3PXD2A	0.454189	DDX47	0.695933	SPIN1	0.085063	NUPL2	0.147616	NAA35	0.358601	TAF1	0.519961	CCDC126	0.0763172	TMEM259	0.0694415	CWF19L1	0.119336
619	TPM4	0.453662	VPS54	0.695468	WDR48	0.0849605	SLC25A29	0.147394	ZNF708	0.357996	NDFIP2	0.519887	GLUD1	0.0762759	AGO2	0.0691772	MT1X	0.119286
620	CDK13	0.453066	TTC1	0.694677	TTBK2	0.0849017	SMARCAL1	0.147301	RBMX	0.357604	XKR4	0.518801	ANKRD10	0.0760991	UBE3D	0.0689922	LAMP1	0.11881
621	DDX3X	0.452532	ALKBH8	0.694592	MAPT-AS1	0.0843782	THBS2	0.147264	DOCK9	0.355513	KIAA1841	0.518374	LINC00882	0.0760867	RAP1B	0.0689291	MTX2	0.118668
622	AHCYL2	0.451891	TXNIP	0.693101	CNNM4	0.0843698	CCDC171	0.147136	BRE	0.35474	CCDC92	0.516698	ADCY2	0.0760332	SWAP70	0.0687906	COX4I1	0.118595
623	RPAP2	0.450684	UGGT2	0.692347	USP43	0.0843503	SNX13	0.146934	CHST9	0.353985	XYLT1	0.516561	MFAP3L	0.0759906	UBE2R2	0.0687581	KRBOX4	0.118551
624	EMC10	0.450301	CTBP2	0.690831	RB1CC1	0.0842797	TAF1	0.146628	BTBD9	0.353729	TRPC4AP	0.515995	WLS	0.0755629	ARHGEF10	0.0685139	GRM5	0.11833
625	WSB1	0.449642	ARL8A	0.690428	ZNF585B	0.0842564	SPRY4	0.146625	ABHD3	0.348919	PLCB1	0.51544	HPS4	0.0753259	TMTC2	0.0684996	SS18	0.117873
626	EWSR1	0.447777	TRA2A	0.688934	USP9Y	0.0842372	MTF2	0.146539	ETFDH	0.348518	PDE8B	0.514386	CDH11	0.0752021	PARP6	0.0684903	SDHAP3	0.117687
627	NCOR2	0.446824	CLIP4	0.688299	UBR1	0.0837896	ZC2HC1A	0.145736	COL5A3	0.348482	WDR20	0.512089	SPTBN1	0.0751869	CCBL1	0.0683718	TMSB4X	0.117529
628	DSTN	0.446822	RGCC	0.68795	COBL	0.0836536	HERPUD2	0.144806	DYNLRB1	0.34713	UBE4B	0.511588	TRAF3	0.075183	BICC1	0.0680932	KSR2	0.117044
629	COPG2	0.445705	TSC22D4	0.687783	KDM4A	0.0835523	OSBPL3	0.144172	ELP4	0.346825	STIM2	0.510049	PAPOLA	0.07479	NMD3	0.0680396	SH3GLB1	0.116836
630	COL9A2	0.445026	ZNF532	0.685544	HSPH1	0.0834477	AGO4	0.143649	GSN	0.345804	PROX1	0.508531	UBE3D	0.0743876	ACP6	0.0679826	RBBP6	0.116348
631	RAD50	0.443438	MAP3K3	0.68501	PRICKLE1	0.0834222	EDNRB	0.143521	P4HA1	0.345107	GAS7	0.506127	NR1D2	0.0743711	SKIV2L2	0.0679051	AHCTF1	0.115315
632	RPL28	0.443384	HYDIN2	0.68416	AGO4	0.0831892	WHSC1L1	0.142976	FDFT1	0.344835	SPAG9	0.504655	ATP2B1	0.0743025	FBXO7	0.0678912	ARHGEF40	0.11524
633	ZC3H14	0.44239	ASRGL1	0.681738	VEZT	0.0830687	ARHGAP12	0.142374	TMEM132C	0.344362	PARK2	0.503839	BTRC	0.0740897	LMBR1	0.06782	METAP1	0.115218
634	LAMP1	0.44168	HMGB1	0.681467	MAGI2	0.0828859	PAK1	0.142313	RBBP6	0.343318	NCOA7	0.502603	NKX2-2	0.0737659	OXCT1	0.0677536	MARCH3	0.114966
635	CASC3	0.44145	ORC5	0.680856	DNAJC6	0.0828576	PCDH10	0.141732	GPC6	0.342739	ANAPC7	0.501677	ZZZ3	0.073098	NSMCE2	0.0673852	GAS6	0.114829
636	C11orf30	0.440864	KCTD3	0.678592	KIAA1377	0.0828007	SREK1	0.141464	UBXN4	0.342607	CNTNAP2	0.500181	NIN	0.0729301	SREBF2	0.0672327	HOPX	0.114407
637	MEAF6	0.440025	BCKDHB	0.67777	KAT6A	0.082516	RAB8B	0.14144	PER3	0.342357	AUH	0.500176	ZMAT5	0.0726522	ANTXR2	0.0671688	MBTPS1	0.114199
638	ATXN1	0.439047	AHCYL2	0.677458	PARP14	0.0814091	CSPP1	0.141107	MKNK1	0.341904	LYPLAL1	0.499481	RIF1	0.072439	GRSF1	0.0670946	MLLT6	0.113866
639	THBS2	0.437949	BTD	0.673733	SUSD4	0.0814057	CHD1L	0.140675	DMPK	0.341526	TTL	0.498984	TMEM241	0.0722689	LRRFIP2	0.0666832	PFKL	0.113784
640	CLTA	0.437539	NADSYN1	0.673636	COA1	0.0808567	SETBP1	0.140481	FCHSD2	0.339982	GABRG1	0.498643	CDK14	0.0722471	ADAMTS17	0.066624	GRSF1	0.113783
641	SYNRG	0.437529	ZNF655	0.671795	ZNF708	0.0808505	IFNAR1	0.140322	TTL	0.336863	MACF1	0.498156	ZBTB8OS	0.0721158	FAM118B	0.0665288	MMP28	0.113496
642	POLR2J3	0.437466	WDR59	0.671495	LRRC8B	0.0808237	RFTN2	0.140058	HADHA	0.335384	NSRP1	0.496805	HMGB1	0.0720311	ABHD3	0.0660721	SLC36A4	0.113456
643	FAM185A	0.43744	SERINC1	0.671198	MSRB3	0.0805177	SCP2	0.139852	GATAD2B	0.335185	LTN1	0.494379	KPNA6	0.0720236	SEMA4D	0.0659283	DDB1	0.113427
644	XPO6	0.436841	COL16A1	0.670273	CRB1	0.0804803	GSR	0.13946	FBXO11	0.333399	CMTM5	0.493291	EIF5B	0.0720126	RSRC2	0.065784	TBC1D22A	0.11336
645	ZNF680	0.433723	DHX15	0.667427	PDLIM5	0.0803568	MFAP3L	0.138092	SNCA	0.332963	UBR3	0.492867	HERC2	0.0720124	NKTR	0.0656632	ESRRG	0.113179
646	CLIP4	0.433487	PPTC7	0.664602	ZNF516	0.0801584	MBTPS1	0.137721	MEF2C	0.331077	SMARCA2	0.491248	TLN2	0.0720117	PIKFYVE	0.0656499	SEC63	0.113076
647	PPP2R2A	0.431846	TMEM168	0.664249	MFSD6	0.0800864	TPGS2	0.136996	PITPNM2	0.330487	FGGY	0.49096	GOLGA4	0.0718846	GRM5	0.0654632	SYMPK	0.112594
648	FAM73A	0.431094	USP33	0.664149	ARHGAP1	0.0800822	NPIPB4	0.135861	DAZAP1	0.330382	TEKT4P2	0.490397	UBQLN1	0.0717531	ZNF439	0.0654117	C11orf58	0.112147
649	C5orf15	0.429806	APTX	0.663448	DARS	0.0800111	MAPRE2	0.135842	CDC16	0.330377	DNAJB2	0.487683	ANKFN1	0.0717318	RHEB	0.0653855	MTF2	0.111701
650	SF3B1	0.428627	DAP3	0.663173	ANO5	0.0797869	OMA1	0.135683	DENND4B	0.330372	LRRC28	0.487637	KAT6B	0.0717286	NRGN	0.0653818	RPS9	0.111479
651	LINC00342	0.427989	SWAP70	0.661163	RPAP2	0.0797436	PDE1A	0.135155	SDHAP3	0.329911	FKBP15	0.487623	RBM27	0.0716694	TMEM260	0.0653395	RBMX	0.111283
652	TIMM23B	0.426142	SLC25A29	0.660922	MAP4K4	0.0792616	ATP13A4	0.134161	KSR2	0.329352	RAB8B	0.485422	FAM217B	0.0715342	MED13	0.0653083	NDFIP2	0.111172
653	CTNNA1	0.425804	RSRC2	0.658984	FGF2	0.0792283	TTLL7	0.133808	MTCH2	0.329297	CLASP2	0.484667	TIMP3	0.0713832	SLC8A1	0.0652518	DENND4B	0.11074
654	CIRBP	0.425762	LIMS1	0.657281	NIPBL	0.0788752	SORBS1	0.133603	FKBP15	0.327128	SLC44A5	0.483935	CUL5	0.0712822	MTCH1	0.0651146	LHX2	0.110539
655	TTC1	0.425091	RABL3	0.656765	PDE1C	0.0788138	KLRC4-KLRK1	0.133546	ARL6IP4	0.325234	C1orf122	0.483615	PAPSS1	0.0711925	WFS1	0.064882	PLSCR4	0.110152
656	STRN	0.423418	PBRM1	0.655846	ZC3H11A	0.0787328	PPP3R1	0.133176	SMARCAL1	0.324829	PSD2	0.480984	SUCO	0.0704811	DNAJC7	0.064879	TANK	0.110106
657	FAM174A	0.423159	CHTOP	0.655762	BDH1	0.0786001	PRMT2	0.133096	RGL1	0.323837	GOLGA8A	0.480871	CAB39L	0.069988	FAM135A	0.0648388	RPL13AP5	0.10992
658	SMARCA2	0.422209	XYLT1	0.648372	SCAPER	0.0785889	SYNRG	0.132836	DDB1	0.32372	POC1B	0.479716	SATB1	0.0698109	PITPNM2	0.064745	LRRN2	0.109821
659	ACO1	0.422184	STAM	0.646596	SYNJ1	0.0785404	SLC6A1-AS1	0.132214	VWA8	0.32338	IPO13	0.47653	ITGB1	0.0690941	LRRN2	0.0646205	MYO19	0.109672
660	MORF4L2	0.421781	PTBP2	0.646591	BCCIP	0.0784297	TRERF1	0.132146	RFX2	0.323209	PRMT2	0.475236	SYT17	0.0690332	C17orf85	0.0643169	TUBB2B	0.108982
661	NFXL1	0.419857	QTRTD1	0.643056	SPTBN1	0.0784151	MIAT	0.131727	BMPR2	0.322493	ARHGAP1	0.471984	DNAJC24	0.0690035	SLC36A4	0.064286	SPPL2B	0.108371
662	RNF11	0.419704	DYNC1I2	0.642473	RGS5	0.0783743	COA1	0.131687	SREBF1	0.322007	ZC2HC1A	0.471213	OFD1	0.0689259	CAMSAP2	0.0642354	UBA3	0.108368
663	FGGY	0.417178	SPARCL1	0.642388	NRF1	0.0778499	MACF1	0.13139	MARCH3	0.320522	C11orf58	0.470816	CBL	0.0689164	MDN1	0.0642187	FOCAD	0.108322
664	ITSN2	0.41664	EP400	0.641942	VPS13D	0.077449	CMTM6	0.131257	CA8	0.320508	OXR1	0.4707	RGS5	0.0687518	TRA2B	0.0642079	LRP2BP	0.107941
665	C15orf41	0.414997	EML1	0.641717	TTL	0.0774173	USP31	0.131231	TPP2	0.319516	SORBS2	0.46995	RUFY3	0.0684649	EPHX1	0.0641939	RALY	0.107471
666	HTT	0.414888	AMOTL2	0.641191	NKX2-2	0.0771266	LTN1	0.131195	GPI	0.318713	ATP2C1	0.469735	POC1B	0.0683391	HIP1	0.0640747	ME1	0.106479
667	LYPLAL1	0.414541	PVRL3	0.640246	P4HA1	0.076873	ANKRD10	0.131079	SNX2	0.318576	SERPINE2	0.469207	ATF7IP	0.0681644	APBA2	0.0638425	SNX13	0.106086
668	FAM53B	0.414541	FARP2	0.639776	PARP8	0.0766972	SLIT3	0.131039	SEMA4D	0.318494	USP33	0.468861	AMPH	0.0679429	YWHAE	0.0638016	LRRC37A3	0.105866
669	NDUFA4	0.412014	GRAMD3	0.63943	XPO6	0.0766608	ELL2	0.130679	JTB	0.318345	AQP4	0.468812	KCTD1	0.067662	KIF2A	0.0637381	APP	0.105852
670	GKAP1	0.409891	EOGT	0.637902	AP1G1	0.0764098	PLEKHH2	0.130423	DNAJC6	0.318084	DCAF17	0.467166	TBCA	0.0675498	RAD17	0.0637056	MAP7	0.105772
671	FARSB	0.409315	SYNE1	0.636484	DENND6A	0.0761712	ARHGAP5	0.129973	TEF	0.317827	GPI	0.465224	HYDIN2	0.0671829	FAR1	0.0636893	DYNLRB1	0.10576
672	C14orf2	0.408877	SENP6	0.636341	GAP43	0.076131	IQCB1	0.129898	PDE8B	0.316699	RAD54L2	0.465181	SPPL3	0.0670689	CCNC	0.0635521	CSRP2BP	0.105071
673	EED	0.40834	TARDBP	0.634322	CECR2	0.0755573	CEP290	0.129596	FRMPD2	0.316507	MAML3	0.46464	MARCH5	0.0670434	KTN1	0.0634928	HDX	0.104539
674	QDPR	0.407464	PTPRM	0.630759	PRKDC	0.075546	ACTR3	0.129331	NMT1	0.31485	SEMA3C	0.464406	ASIC2	0.066945	NAV1	0.0633082	PLTP	0.10418
675	NRG2	0.405878	SREK1	0.63021	COL5A3	0.0751023	TMEM168	0.128953	KIAA0391	0.314624	SNX2	0.464386	ZNF697	0.0666617	USP7	0.0631028	GFRA1	0.103463
676	NACAD	0.404748	MTX2	0.630148	SYT4	0.0750561	WDFY1	0.128445	HSPD1	0.314038	FADS1	0.464289	SKP1	0.066641	FDPS	0.0630408	SCD	0.103418
677	CLIC4	0.404193	CTIF	0.629666	SMARCAL1	0.0742687	MBTD1	0.128442	ACSL3	0.313139	KIAA2026	0.464261	PCDH10	0.0666265	RALY	0.0628994	CEP290	0.103158
678	ACSL1	0.40375	PSPC1	0.628823	INVS	0.0740811	WWP2	0.128363	DTX1	0.312592	ASRGL1	0.46418	RGL1	0.0664839	LINC00969	0.0627341	NCBP1	0.103107
679	ZNF483	0.403648	TTC37	0.628784	CASC4	0.0738796	YWHAE	0.127629	CCDC66	0.312215	GATS	0.463776	BMP2	0.0664177	RBMX	0.0627303	AASS	0.103105
680	EFHD1	0.400697	TTL	0.627438	PIGN	0.073848	CALU	0.127323	LNPEP	0.311964	RANGAP1	0.461556	GPC5	0.0663889	AMPH	0.0626787	MAGI1	0.10291
681	CDC16	0.400596	ZNF780B	0.626651	ADCY1	0.0735097	MARCH8	0.127247	UBR4	0.311892	ERC1	0.461335	SEPW1	0.0663807	APP	0.062437	NSRP1	0.102806
682	KIAA2026	0.400577	YTHDC1	0.62601	DNAJC1	0.0727212	SHANK2	0.12716	CSNK1D	0.311808	SEPT10	0.460913	SSPN	0.0662253	GTF2H3	0.0623299	OSBP2	0.102342
683	ATF7IP	0.400069	TAF1	0.624345	TRMT10B	0.072255	DDX3X	0.12592	CDH12	0.311396	ARHGEF9	0.459571	PRKD1	0.0661514	MAP1LC3B	0.0620632	RPS2	0.102323
684	PTPRA	0.399268	DFNB31	0.622973	TMCO3	0.0720414	HEATR5B	0.125776	PFKL	0.310785	PIK3R4	0.458904	SLC22A17	0.0659414	IFT122	0.0613663	TRAM1	0.102196
685	KCNMB4	0.398815	SCOC	0.619686	TTLL7	0.0720399	ACOT7	0.125755	GPR155	0.310167	PTBP2	0.458444	NACAD	0.0659182	FAM66D	0.0613363	ZNF33A	0.102169
686	TMSB4X	0.398801	OXCT1	0.616009	YWHAE	0.0718376	SLC25A46	0.125714	NFXL1	0.310006	BICC1	0.457477	VPS54	0.0657405	CUX1	0.0611	GPALPP1	0.102098
687	LINC00632	0.397425	CMTM5	0.615932	LARP1	0.0717427	MAPT-AS1	0.125694	MPC2	0.309844	NR3C2	0.45466	AVEN	0.065683	QTRT1	0.0609356	LDLRAD4	0.102084
688	CHP1	0.39585	NDUFA13	0.615377	E2F3	0.0717116	SYT4	0.125601	ATP6V1A	0.308655	SKIV2L2	0.454045	DARS	0.065537	LINC00499	0.0609123	CDC16	0.101889
689	ATP6V1A	0.393711	EHBP1	0.614429	ARMC10	0.0717067	SOS2	0.125497	CAMSAP2	0.308392	CDK8	0.453706	ZNF544	0.0652929	SYP	0.0608871	ZNHIT6	0.101795
690	SNX2	0.393454	FAM63B	0.613741	BTAF1	0.0715975	SPIN1	0.125306	EIF1	0.308359	DNM2	0.453185	CHORDC1	0.0652347	TRAK2	0.0608538	IQUB	0.101672
691	SETX	0.393169	LRRC28	0.612272	HMGB1	0.07158	SLC7A11	0.125046	PRKDC	0.307929	RTCB	0.452806	UGT8	0.0648793	MTUS1	0.0607501	SEPT7	0.101484
692	HSD17B3	0.392915	ZBED3-AS1	0.611665	TGFBR3	0.0715053	ACSL6	0.124352	LRRN1	0.307583	TRAM1	0.452044	DHX36	0.064113	CD109	0.0606313	LRRC28	0.101446
693	ATF1	0.392748	OLIG2	0.611143	SYT14	0.0713386	RNF13	0.124041	ATPAF1	0.307225	DDX24	0.450544	YTHDC1	0.0637171	EML1	0.0606088	GTF2F2	0.10144
694	UBA3	0.390846	KDM6A	0.606635	C7orf60	0.071318	SUPT3H	0.124014	SNX21	0.306743	TSGA10	0.44905	USP33	0.0635582	APTX	0.0601208	SEC24C	0.101115
695	WDR11	0.388876	RCAN2	0.605807	HSP90B1	0.0710704	PRICKLE2	0.123853	LINC00882	0.306087	NLK	0.448765	RFX7	0.0635548	SCRN1	0.0599385	LINC00632	0.100935
696	ATR	0.388416	SAMD4B	0.604888	PIKFYVE	0.0709396	CAPZA2	0.123514	KIF21A	0.304975	TCP11L2	0.448306	C7orf60	0.0634797	SMCHD1	0.0597703	SMAD3	0.100896
697	PPP2R5A	0.384573	HLTF	0.602722	PCSK7	0.070595	MEGF10	0.123485	MT1M	0.30484	FBXO21	0.447166	DSTN	0.0633725	RPL32	0.0597222	ARHGEF1	0.100597
698	MPP2	0.382417	GAL3ST1	0.60201	TBC1D12	0.0705528	CTNNA3	0.123393	GOLGA8B	0.304609	MREG	0.446643	SCOC	0.0632244	CCDC84	0.0595517	LINC00894	0.100501
699	DPH6	0.382005	SNX14	0.60136	NUDT6	0.0702797	IFNAR2	0.123368	MYO19	0.302218	SVIP	0.445957	CCDC144B	0.0632064	HSPD1	0.0592967	PDE8B	0.100392
700	COL4A3BP	0.381689	SUZ12	0.600461	MICU3	0.0702708	SRFBP1	0.123195	RALGPS1	0.301286	FAM214A	0.443548	PSD2	0.0630973	CCDC66	0.0591878	UNC13D	0.100381
701	PDE7A	0.381023	NAA16	0.599401	LIMD1	0.0701696	SCLT1	0.123127	SSX2IP	0.298969	SNX19	0.442644	COG5	0.0630824	YTHDC1	0.0591421	ZNF883	0.10029
702	DDR1	0.380563	SHPRH	0.599326	VPS13A	0.0699842	ANXA7	0.123097	MAML3	0.297843	DYNLRB1	0.442391	ADAM12	0.0630782	PUS7	0.0591413	HSP90B1	0.100278
703	CMTM5	0.378252	HSD17B3	0.599324	SECISBP2L	0.0699809	ACAA1	0.123035	PSMG2	0.296916	AGBL3	0.442333	TIAL1	0.0628642	NIN	0.0590154	GADD45B	0.100218
704	NDUFB8	0.377435	TRAM1	0.599253	FRMD4A	0.069872	XPO6	0.122952	TMEM260	0.29595	GRAMD3	0.441925	WDR60	0.0626673	GAPDH	0.0589531	EIF1	0.100156
705	KIF2A	0.376572	MAP3K4	0.598757	ZNF451	0.0697384	FAM66D	0.122289	ESD	0.29565	PCMTD2	0.438702	CLU	0.0626597	BZRAP1	0.0588207	L3MBTL4	0.100103
706	GAL3ST1	0.375503	SATB2	0.597522	BCKDHB	0.0697105	CCNY	0.122065	GUCY1A2	0.294074	MED27	0.437046	CKB	0.0626316	MXI1	0.0588019	RALGAPA2	0.0999183
707	L3MBTL4	0.375405	CNIH1	0.597068	LIMS1	0.0696209	AP4S1	0.121972	GATS	0.29386	ATP6V1A	0.436122	LINC00969	0.0624582	TMPRSS5	0.0587141	IQSEC1	0.0997717
708	ARFGEF2	0.37531	RNF125	0.595531	CPB2	0.0695863	BTD	0.121758	LMAN1	0.293476	HSP90B1	0.436033	DGKB	0.062423	OTUD7A	0.058697	TMPRSS5	0.0997036
709	OLIG2	0.375145	ORC2	0.594737	GLUL	0.069531	YTHDC2	0.121731	SCLT1	0.293346	ARMCX4	0.434937	TMEM65	0.0623757	PIAS2	0.0586647	PAPSS1	0.0995372
710	PIGT	0.374064	PLA2G4C	0.594074	ZNF544	0.0694516	MED27	0.121679	GALNT10	0.292089	AGAP3	0.433818	PTP4A2	0.0619866	ILKAP	0.0586177	NRGN	0.0994378
711	NDUFA13	0.373213	ZC2HC1A	0.594002	FAM73A	0.0694326	DYNC2H1	0.121063	GOLGA8A	0.291786	ELOVL1	0.433535	CALM1	0.0618926	CRB2	0.058569	ZNF462	0.0991471
712	FBXO11	0.371965	CAMK2D	0.593775	ZCCHC8	0.0692459	GTF2F2	0.12088	SOS1	0.291729	BBS9	0.432516	CD47	0.0618849	MAF	0.0583014	ALDH3A2	0.0988104
713	USP24	0.371423	LSM12	0.593136	DOCK7	0.0692112	SLC25A18	0.120619	GSTP1	0.291466	ZNHIT6	0.431012	CYTH1	0.0618763	ATF7IP	0.0582649	ARHGAP42	0.0985783
714	AMER2	0.370245	NCOR2	0.59226	GTF2F2	0.0690457	GFRA1	0.120619	NASP	0.29123	LINC00969	0.426715	HIVEP2	0.0618678	PRRC2C	0.0580434	TNKS2	0.0982575
715	TMEM108	0.369781	HECTD1	0.591478	IFNAR1	0.068614	CNTN6	0.120516	UBA3	0.289842	NIPAL3	0.426431	HS6ST2	0.0615475	TBC1D12	0.0579275	CCNB1IP1	0.0982039
716	ALKBH8	0.368822	ITSN1	0.591105	C5orf15	0.0685541	MEAF6	0.120107	LINC00657	0.287376	ARL3	0.426203	FRMPD4	0.0614715	PPP2R2C	0.0573144	E2F3	0.0980136
717	MRFAP1	0.367495	RARS	0.590649	ATP2A2	0.068525	LYST	0.120021	SCP2	0.287256	LARP6	0.426142	SREBF2	0.0613078	TRAM1	0.057173	DNAJC7	0.0977031
718	THTPA	0.367391	LYPLAL1	0.589386	LINC00643	0.0683491	C5orf15	0.11928	CAMK2A	0.286969	ABL2	0.423794	GPR107	0.0613015	RALGAPA1	0.0570562	LPAR3	0.0970721
719	SMARCAL1	0.366835	RTCB	0.588462	UBXN4	0.06821	SSH2	0.119155	HINFP	0.286735	TNS1	0.423708	SUZ12	0.061251	CBR4	0.0567854	FSTL5	0.0962629
720	UFL1	0.364444	NPM1	0.586975	DPH6	0.0680131	HEPACAM	0.118975	USP25	0.28624	ARHGEF2	0.423034	WSCD1	0.0611326	ASCC3	0.0567672	CHST9	0.0962047
721	INTU	0.364014	CDH2	0.58501	TRAPPC8	0.0678466	CLIP1	0.118671	USP53	0.285864	TMEM168	0.422846	PTPRA	0.0610099	PRR3	0.0566326	DLC1	0.0959349
722	SCFD1	0.363598	PSD2	0.584819	U2SURP	0.0677919	TTC39B	0.118419	NALCN	0.285654	TFEB	0.422337	TUG1	0.0609092	SFPQ	0.0564408	NKAIN2	0.0958837
723	DCUN1D5	0.363568	BEST1	0.584324	HTT	0.0676646	ERI3	0.118299	HIVEP3	0.285576	NRGN	0.418891	C12orf76	0.0608815	CNEP1R1	0.0562121	MED13	0.0958511
724	CAMK2D	0.363167	SLC39A10	0.584017	NALCN	0.0674798	PCDH9-AS3	0.118126	TMEM59L	0.285285	UNC80	0.418581	NSUN3	0.0608705	PLIN5	0.0561554	HSPD1	0.0956804
725	LYST	0.36313	CBFA2T2	0.583767	ARIH1	0.0674405	LMBR1	0.118124	EFTUD1	0.284591	CDH10	0.418404	MAPT-AS1	0.060851	ANKS1B	0.0561464	ST3GAL2	0.0955471
726	PRCD	0.362762	NFXL1	0.583428	PDE1A	0.0673082	VDAC1	0.118008	C9orf85	0.284376	ZFYVE28	0.417549	ZBTB7C	0.0607246	RAB34	0.0557445	BTRC	0.095417
727	DYNLRB1	0.361723	AVEN	0.582442	SMARCE1	0.0672507	SRPK2	0.11756	RALGDS	0.283771	ZNF680	0.417489	ABL2	0.0607122	COTL1	0.0557369	ATN1	0.0953901
728	PAN3	0.360607	TBC1D10B	0.582409	OSBPL3	0.0670542	PLSCR4	0.1172	MLH3	0.282986	DNAH7	0.417042	GTF2F2	0.0606355	TAZ	0.0557222	VEGFA	0.0949036
729	NRF1	0.360431	CDC42BPA	0.57999	STARD4	0.067028	VEGFA	0.117179	ARFGEF2	0.282675	MEMO1	0.417041	HECW2	0.0604718	UBR3	0.0556761	HMGXB4	0.0947797
730	ATP5A1	0.360264	MATN2	0.577784	RFX7	0.0668429	SIPA1L3	0.117117	APBA2	0.282136	SVEP1	0.416762	EXOSC1	0.0604578	KCTD3	0.0554928	PAPOLA	0.0947346
731	NDUFAF2	0.359867	LINC00882	0.577045	BTF3	0.0666779	MANBA	0.117012	FGD6	0.279703	ARL6IP5	0.415246	MBTPS1	0.0602544	FSTL5	0.0553538	RTN4	0.0946952
732	POLI	0.359489	GLCE	0.575951	CEP57	0.0666556	GNAI2	0.116752	ZNF585B	0.279097	PGAP2	0.414568	DCUN1D5	0.060032	KLHDC1	0.0553116	TAX1BP1	0.0946743
733	RPS6KB1	0.359455	SYMPK	0.575929	SHC3	0.0665001	GINM1	0.115997	GTPBP6	0.278477	TMEM259	0.413996	KDM2B	0.0600164	MTM1	0.0550147	LYRM4	0.0944952
734	FAM177A1	0.359311	ITSN2	0.575115	SLC16A7	0.066428	XRN2	0.115923	BDH1	0.278408	TSG101	0.413682	TTC1	0.0595166	MFHAS1	0.0550019	DAZAP1	0.0943445
735	SPAG9	0.358691	ACSL1	0.572627	NAA16	0.0663791	DDX10	0.11592	VPS13A	0.278284	C5orf15	0.412336	MINPP1	0.0594956	SUZ12	0.0548541	ZNF780B	0.0942144
736	ZER1	0.358462	KAT6A	0.571261	LMAN2L	0.0663709	C12orf76	0.115338	SUZ12	0.278055	CASD1	0.412025	ABHD10	0.0592031	KIAA2026	0.054834	MEAF6	0.0941384
737	PMS1	0.358271	ROR1	0.569702	ORC5	0.0662088	CNIH3	0.115072	GNG12-AS1	0.277302	KLF12	0.411553	KAL1	0.0588597	SAMD4B	0.0545893	MT1G	0.0941038
738	LINGO1	0.357866	ENO4	0.56912	FTCDNL1	0.0661953	DLD	0.114649	YTHDC1	0.276982	SLC36A4	0.409945	RAP2A	0.0588157	RIF1	0.0545081	EFCAB7	0.0940729
739	EPS15	0.35681	UIMC1	0.56565	FAM78B	0.066153	AZIN1	0.114633	RWDD3	0.276288	LINC00609	0.409807	TTLL5	0.0586138	USP45	0.0544223	RPL32	0.0939412
740	USP22	0.356747	KIAA1109	0.562803	MARK4	0.0661351	EWSR1	0.114109	NTPCR	0.275733	BRK1	0.406364	MPZL1	0.0585443	SH3GLB1	0.0544148	NGLY1	0.0938802
741	HDAC11	0.356598	PRRC2C	0.562702	ASH1L	0.0660757	SERP1	0.114093	HSF4	0.275292	AEBP2	0.404721	SLC1A3	0.0584544	NRF1	0.0543288	CKMT2	0.09387
742	RAP2A	0.356126	NRBP2	0.56179	ZFYVE28	0.0658176	ATAD5	0.113695	PALM	0.274686	NUDT9	0.404316	PMPCB	0.0584013	KIAA1109	0.054321	CNIH1	0.0938545
743	ESRRG	0.354924	PELI1	0.560241	RGCC	0.0658146	CCDC126	0.113548	DDX58	0.274316	TAF2	0.402684	TRAF4	0.0583936	RB1CC1	0.0541105	GRIA1	0.0937733
744	PCBP2	0.354595	BTRC	0.560182	VAT1L	0.065773	EMC3	0.11309	CLMN	0.274313	FAM124A	0.401893	PARD6G	0.0581502	ITM2C	0.0540227	POC1B	0.0937225
745	MDC1	0.354029	GMPS	0.559341	SEPT10	0.0656755	ASIC2	0.112831	RPS15	0.273931	DNAJC7	0.401594	SPAG9	0.0580548	VPS13D	0.053665	PGRMC1	0.093621
746	HDHD1	0.353481	KPNA6	0.556996	B3GALT1	0.0655409	CCDC85A	0.112397	TAZ	0.273324	USP32	0.401594	EWSR1	0.0580351	LRFN5	0.053495	ZNF680	0.0934631
747	SPATS2L	0.353396	TPP2	0.555729	SCFD1	0.0655281	NDUFA5	0.112014	KIAA0141	0.272964	TTC1	0.40126	SCAPER	0.0579713	CUL5	0.0534947	ANKRD13C	0.0933568
748	LMAN1	0.353292	C5orf24	0.555053	ST3GAL5	0.0652794	PSD2	0.111813	GALNS	0.27237	DNAJB4	0.40104	TRPM7	0.0579161	NCOR2	0.053396	ZNF708	0.0933303
749	IGSF8	0.353211	PPP2R5A	0.551967	PRDM2	0.0652703	PWWP2A	0.111772	FADS2	0.272303	FAM126B	0.401023	APTX	0.0578083	CAPNS1	0.0533052	RAB7A	0.0930188
750	EP400	0.352738	MEAF6	0.551662	ATP5F1	0.0652389	MIOS	0.111602	MGLL	0.272291	XPO1	0.398957	UBR2	0.0575293	C11orf30	0.0531881	CAPZA1	0.0926053
751	IPO13	0.350302	PCMTD1	0.550722	ZNF83	0.0650405	C2orf27A	0.11158	STX17	0.27167	NAP1L4	0.398546	SMARCA4	0.0572257	PPP1CC	0.0531499	DDAH2	0.0920516
752	TSGA10	0.35022	ANKRD18A	0.550002	FCHO2	0.0649904	SNX2	0.11144	NAIP	0.271666	SCAF11	0.398322	KCTD3	0.0571345	FNIP1	0.0530171	CASC3	0.0918953
753	LRRC8C	0.349221	RPL10	0.548448	KIF5C	0.0649055	DSTN	0.111293	DSE	0.271503	EEF2	0.397884	FAM199X	0.057096	GNAI2	0.05289	RPLP0	0.0918833
754	UQCR10	0.348617	LDLRAD4	0.547832	MAN2A1	0.0647585	KAT6B	0.110791	SYNRG	0.270887	NUP214	0.397048	DCAF8	0.0570675	CYSTM1	0.0528551	PLRG1	0.0917011
755	RB1CC1	0.347728	PUM2	0.547615	LDLRAD4	0.0647182	FAM189A1	0.110688	TRAPPC6B	0.270772	KCTD3	0.395101	MROH9	0.0570408	R3HCC1L	0.0527118	RIF1	0.0913734
756	AMBRA1	0.346128	GATAD2A	0.546505	NTN1	0.0646904	RBM6	0.110501	RALY	0.270279	SLC15A2	0.395059	CIRBP	0.0568132	MTX2	0.0526632	SUPT6H	0.0913397
757	KDM6A	0.345331	LRCH3	0.545231	TIAM1	0.0645236	PTPRT	0.110341	PPP6R2	0.269269	DHX9	0.394459	PTPN13	0.0567845	CCDC144A	0.052654	HINT1	0.0911892
758	EFTUD1	0.344636	HPS4	0.54503	PTPN13	0.0644718	BAIAP2L1	0.110297	RHBDL1	0.269189	FCHSD2	0.394449	DDX3X	0.0567723	HCN1	0.0525871	GSPT1	0.0909615
759	MFAP3L	0.344332	HERC2P3	0.544633	WAPAL	0.064386	SUCO	0.110286	GPC4	0.268928	FKTN	0.394187	SEMA5B	0.0564662	TANK	0.052493	ALKBH8	0.090898
760	GPM6B	0.344108	TRAPPC6B	0.544334	MDC1	0.0643577	TTC1	0.11022	BSDC1	0.268898	ACTR3	0.393212	KCNQ1OT1	0.0562762	XPR1	0.0524627	TRAPPC6B	0.0906277
761	SNX19	0.344023	ANXA7	0.542836	ANKIB1	0.0643117	NCOR2	0.110084	ATN1	0.268601	RNF125	0.393184	EP400	0.0562376	C6orf136	0.0523357	MTCH2	0.0905854
762	ASRGL1	0.343667	SNX19	0.541591	ABTB2	0.0642421	MTDH	0.109873	SUPT6H	0.268097	CCNL1	0.391898	PDE1A	0.0558013	COX4I1	0.0522626	LARS	0.0905716
763	APBB2	0.342902	WDR60	0.541126	GRIP1	0.0641645	SELT	0.109214	FGD5-AS1	0.268082	CYB5R4	0.39183	CSRP2BP	0.0554242	NAV3	0.0521379	SUZ12	0.0904473
764	EML1	0.340689	METTL6	0.539685	ALKBH8	0.064119	NALCN	0.109197	EOGT	0.267411	DARS	0.391728	LIFR	0.0552358	GRID2	0.0521129	ATG12	0.0903345
765	AP2A2	0.340326	SLC35D2	0.539479	SH3GLB1	0.0641014	ZMYM6	0.109075	DGKZ	0.267266	CALM1	0.389849	NPC1	0.0551563	LYRM4	0.052	MAP4	0.0902658
766	TSG101	0.338325	SLC5A11	0.538227	NRXN3	0.0640049	CECR7	0.109002	GFRA1	0.266681	AVEN	0.389062	NFAT5	0.054925	SREBF1	0.0519516	FBXO7	0.0901882
767	AGO4	0.337528	LANCL2	0.537456	ELMO2	0.0638184	LRRC34	0.108998	MAP1LC3B	0.266412	MED13	0.387882	AP4S1	0.0548972	SLC8B1	0.0518337	AKAP8L	0.0901187
768	MATN2	0.335892	PALM2-AKAP2	0.534641	LRRN2	0.0637467	MPHOSPH8	0.108873	CLYBL	0.265874	TRA2A	0.387707	SPPL2B	0.0547781	PSMC4	0.0518317	PPP2R3C	0.0898696
769	DNAJC17	0.335015	ARMCX4	0.533688	DOPEY1	0.0637424	RDH11	0.108678	KTN1	0.265187	GPR155	0.387096	RB1CC1	0.0544471	SETX	0.0518129	SEC24B	0.0894495
770	DYNC1LI2	0.334215	GRIA2	0.530361	RNF115	0.0634681	WDR60	0.10863	PIK3C2A	0.264361	SUMF1	0.386676	GALNT7	0.0543705	TSGA10	0.051739	WDR59	0.089138
771	ANXA7	0.333709	TIMM23B	0.529757	PDCD7	0.0634368	CLU	0.108516	TIMM17A	0.264261	ANKRD12	0.386027	KIAA2026	0.0543654	FAM126B	0.0517271	EFHD1	0.0884111
772	CWF19L2	0.333611	TMEM65	0.528798	KPNA6	0.0633509	OBSL1	0.108439	LONP2	0.264244	CNKSR2	0.385603	SRSF2	0.0542011	LNPEP	0.0516848	APCDD1	0.0879714
773	GOLGA8A	0.33319	TPM4	0.526344	ARFGEF2	0.0632738	ATAD1	0.108314	EED	0.263564	LIN52	0.385493	ELMO2	0.054064	NUDCD3	0.0516836	PDLIM3	0.0876488
774	CEP120	0.331911	WDR48	0.523631	CDH19	0.0632465	ADAM12	0.107736	WBP2NL	0.263262	VCP	0.385453	BRWD1	0.0540612	POLI	0.0514554	GTF3A	0.0874414
775	APTX	0.331783	DCAF17	0.523609	NRGN	0.0631167	USP9Y	0.107516	RSAD2	0.261906	DYNC1I2	0.382182	COG6	0.053967	ZNF444	0.0513805	UBASH3B	0.0871444
776	C2orf72	0.331766	MYO19	0.523459	SKP1	0.0630604	CCDC91	0.107241	AGO4	0.260212	PURB	0.379994	EDNRB	0.0539525	TLR4	0.0512003	SEZ6L	0.0868956
777	MTRR	0.33049	DNAJC7	0.523458	SLC38A9	0.0630529	STK38L	0.107199	CSRP2BP	0.260039	ACSL1	0.378541	ERI3	0.0537154	ARL5A	0.0511631	JTB	0.0868533
778	NRG1	0.330423	ZNF652	0.519264	ETV6	0.0629841	NRIP1	0.107187	PPP2R5A	0.259734	SPTBN1	0.378173	SEC22A	0.0534404	PIP4K2B	0.0511271	SAFB	0.0867574
779	ZC2HC1A	0.329744	DNAJC18	0.518182	BAIAP2L1	0.0629456	ACO1	0.106994	HTT	0.259583	DAZAP1	0.377628	JAM2	0.0533999	DDX6	0.0510273	CCNY	0.0866814
780	FAM117B	0.329675	SOD1	0.517858	HACL1	0.0628918	RAMP1	0.106978	BRSK2	0.259504	NAA16	0.375817	HTT	0.0531068	MCC	0.0509927	ATP9A	0.0866419
781	GABPB1-AS1	0.32857	TIMM23	0.517503	GSR	0.0628166	ZNF652	0.106464	BDNF-AS	0.258296	FSTL5	0.374861	KTN1	0.0530775	LINC00882	0.0509648	CEP57	0.0865615
782	ENOX2	0.327289	DYNLRB1	0.517216	C2orf27A	0.0626629	ARMC10	0.10624	PICALM	0.258234	ZNF652	0.374493	FAM19A2	0.0529596	MBTPS1	0.0509633	PLXNB1	0.0860919
783	AMOTL2	0.326406	FAM76B	0.514591	PPM1A	0.0625844	MARK3	0.10607	KHDRBS1	0.258221	UBE2D1	0.37447	TANK	0.0528987	CHST1	0.0509541	NSUN6	0.0860618
784	C5orf28	0.326168	JTB	0.511245	IPMK	0.0622821	BMP2	0.105985	BCL9	0.258075	PPP2R5A	0.373936	EIF2A	0.0528356	PPP2R3C	0.0508588	CAPN10	0.0859576
785	LRCH3	0.322302	ANKRD36C	0.511161	MPC2	0.0622738	LINC00894	0.105694	AADAT	0.257857	MAN1A2	0.373279	FNBP4	0.0527658	ZCCHC8	0.0508575	ZMAT2	0.0858798
786	CAPZA2	0.321689	LARP7	0.510703	MAP3K4	0.0622241	ZNF655	0.105616	PAPSS1	0.257834	PTPRA	0.372992	DHX9	0.05261	AP4E1	0.0508043	EIF2AK1	0.0856362
787	DHCR24	0.321364	PGAP2	0.51051	ALDOA	0.0622208	DNAJB4	0.105443	EFEMP2	0.256946	MGAT4A	0.372922	BDH1	0.0525356	ATF1	0.0507996	STAU2	0.0852661
788	TTLL11	0.320541	MAN2A2	0.509809	SLC25A39	0.0619903	ANGPT2	0.105041	ZNF236	0.256237	MSRB3	0.371886	XRCC6	0.0524579	RBM28	0.0506115	KREMEN1	0.0850924
789	UNC79	0.31884	ESF1	0.509774	ZNF24	0.0618569	INPP4B	0.10457	FAM66D	0.256077	SYNRG	0.371873	POLK	0.0523215	FAM13A	0.0506103	EOGT	0.0850164
790	HERPUD2	0.317971	ZSCAN16-AS1	0.508969	FLRT1	0.0618109	ARSB	0.104443	FARP2	0.25591	ADCY2	0.37114	LIN54	0.0522733	ZNF224	0.0504655	MYOM1	0.0849027
791	MFSD6	0.316683	AMZ2P1	0.508187	DLEU1	0.0617933	FOXJ3	0.104082	SLC8B1	0.255542	NFASC	0.368745	CECR2	0.0522083	S100PBP	0.0503767	COL16A1	0.0843921
792	DNAJC6	0.316443	FEZ2	0.507673	ERCC6L2	0.061687	ARHGAP10	0.103981	SLC22A17	0.255521	RPL13AP5	0.368276	DCAF17	0.0521639	ZNF33A	0.0503563	CD109	0.0838673
793	OXCT1	0.315836	BICD1	0.506547	NIN	0.0615971	AKAP6	0.103838	GADD45B	0.255414	MBTD1	0.367651	TMCO1	0.0521569	TRIM56	0.0503558	AP2A2	0.0836028
794	CDC5L	0.315828	C16orf72	0.501251	HINT1	0.0615164	PTPRS	0.10371	LYPLAL1	0.255414	GFPT1	0.365986	FBXO31	0.0518765	GRIA1	0.0503276	SMARCC1	0.0835158
795	PHYKPL	0.315589	GLG1	0.500594	PGAP2	0.061271	ANGEL1	0.103509	NFE2L1	0.255146	RHOB	0.365905	EMC10	0.0518627	KDM4C	0.0503065	CTDSPL2	0.0834904
796	WDR60	0.314537	C5orf15	0.498998	NDUFAF2	0.0612024	MARK4	0.103286	PIKFYVE	0.254733	CHD1L	0.365681	TMEM178A	0.0518558	GOLT1B	0.0502782	BNC2	0.0834857
797	SCP2	0.313951	NEK1	0.498114	MPHOSPH8	0.0611371	YTHDC1	0.103235	MAF	0.254553	SGCZ	0.365608	KIAA1958	0.0517284	FIGN	0.0500219	HINFP	0.0833557
798	CCM2	0.313074	PREX1	0.497795	RSAD2	0.061083	TMEM68	0.103168	CTIF	0.253902	POGZ	0.365357	STIM2	0.0515977	PIEZO1	0.0500043	TMEM132C	0.0832446
799	MYLIP	0.313035	RB1CC1	0.497783	ELP4	0.0608927	DDHD2	0.103026	COLQ	0.253212	RAPGEF4	0.364942	LTN1	0.0514902	PDZD2	0.0499946	CALY	0.0830755
800	MAP4K5	0.31252	ZC3H15	0.497354	ZNF76	0.0608405	BTBD7	0.103026	NELFA	0.253077	TRAPPC8	0.364246	DGKI	0.0513306	SACS	0.0498602	COX5B	0.0829722
801	ARFGAP3	0.312053	TMEM181	0.496045	CTDSPL2	0.0607941	RPL28	0.10285	UQCR10	0.252026	PVRL3	0.363248	SRFBP1	0.051142	CNIH3	0.0498417	KCNN2	0.0829515
802	RNF41	0.310416	DENND4B	0.495595	C5orf56	0.0607809	PRUNE2	0.102744	RIF1	0.251944	ORMDL1	0.363045	CSNK1G3	0.050963	RBPMS	0.0498396	STIM2	0.0828013
803	CHTOP	0.30976	MGAT4A	0.493342	MT1X	0.0607284	ATP2B1	0.101966	PCMTD2	0.251889	ADD3	0.362317	HERC2P3	0.0508905	PAM	0.0498151	BOC	0.0827964
804	PSMG2	0.309622	TRIM26	0.493267	RCAN2	0.0605138	KIAA1755	0.101952	EXOC6B	0.251332	VPS26A	0.362005	GABRB3	0.0508454	ARL3	0.0496899	WDR55	0.0827731
805	SH3GLB1	0.308307	SRSF8	0.491978	TRAM1	0.0603968	SGSM2	0.101762	CTNNA1	0.250841	ALKBH8	0.361849	SON	0.0504473	RPL18	0.0496742	MICA	0.0824996
806	ORMDL1	0.307723	ARL3	0.491716	EXOC1	0.0603794	FAM217B	0.101755	KIAA0586	0.248952	PIGT	0.361722	GOSR1	0.0503604	SPPL3	0.0496473	SNX5	0.0822558
807	RORA	0.307277	HBS1L	0.491617	DTX1	0.0603744	CDH19	0.101641	RUSC2	0.248643	FAM49B	0.361096	SHISA4	0.0503534	BDH2	0.0495808	SELO	0.0820453
808	SQSTM1	0.30721	EIF2AK1	0.491018	PKNOX1	0.0600904	ZNF883	0.101569	MYOM1	0.248327	TRAPPC6B	0.360831	MIOS	0.050204	FRMPD2	0.0495692	DCAF17	0.0819326
809	PBRM1	0.30663	IPO13	0.490633	SLC8A3	0.0600681	PAN3	0.101556	ADCY1	0.248202	UBQLN1	0.360289	RALGDS	0.0501771	MPP2	0.0495275	FEZ2	0.0818517
810	FKTN	0.306142	CDK8	0.489735	COX5B	0.0600244	NPM1	0.101362	CHTOP	0.247019	PPP2R2C	0.359457	UFL1	0.0499023	THOC1	0.0493664	GPC1	0.0818512
811	UBXN4	0.30608	CCAR2	0.489499	CSRP2BP	0.0599761	P4HA1	0.101059	GPM6B	0.24657	MTF2	0.35873	KIAA0930	0.0499023	TPST1	0.0493277	RNF40	0.0816399
812	SPTLC1	0.30595	LIPA	0.487828	DYNLRB1	0.0599346	SLC9A7	0.101055	AK4	0.246536	GRAMD1C	0.358711	MEGF10	0.0498674	TRA2A	0.0492713	EEF2K	0.0816054
813	CAPZA1	0.305699	VCP	0.48771	PSD2	0.0598676	KDM4A	0.100961	HACL1	0.246292	HECTD1	0.358591	NUP160	0.0497556	HGF	0.0489535	GPBP1	0.0814529
814	DHX9	0.303593	RABGAP1L	0.487463	DHX9	0.0598391	ARFIP1	0.100924	ATL2	0.245265	PAQR6	0.358241	PAK1	0.0494014	PLRG1	0.0489485	OFD1	0.0812881
815	ZBTB8OS	0.303063	PHYKPL	0.485534	FUBP1	0.0598088	VEZT	0.100883	HPS4	0.245056	SH3GLB1	0.358045	RPS9	0.0493992	PAQR6	0.0488985	ADIPOR2	0.0810708
816	FAM179B	0.30246	RPS9	0.484871	MICAL3	0.0597913	RALA	0.100882	WDR11	0.244686	SCAF8	0.354152	GNAI1	0.049379	ZNF804B	0.0488611	CCDC59	0.0808075
817	SNX13	0.302424	RAD21	0.483848	ATP1A3	0.0595861	NGLY1	0.100743	BBX	0.24451	LINC00342	0.354059	SPG20	0.0493506	C5orf15	0.0487969	CEBPB	0.080713
818	TTYH2	0.302206	PRDX1	0.483094	PLEKHA2	0.0594109	PLEKHH1	0.1006	PACRGL	0.244156	FAM184A	0.353801	SLC40A1	0.0492802	HSP90B1	0.0487796	HEPN1	0.0806727
819	ABL2	0.301504	TMEM108	0.48309	GALNT7	0.0593875	SEPW1	0.100396	CCK	0.243986	DMXL1	0.353467	MAF	0.0491912	FAM162A	0.0486254	TIMM17A	0.0806392
820	VPS39	0.300763	BTAF1	0.482948	PAK2	0.0592598	YWHAZ	0.100289	OAT	0.242908	STAM	0.353388	LINC00643	0.0491863	C9orf3	0.0484417	ILKAP	0.0805332
821	CORO2B	0.300665	LINC00844	0.482248	HNRNPK	0.0590208	HYDIN2	0.0999124	SNX13	0.242873	THOC1	0.3528	EXT1	0.0491804	FANCL	0.0484027	GOLGA7B	0.0804923
822	STIM2	0.300194	KIAA1958	0.482052	WSB1	0.0589155	KIRREL3	0.0998495	RPS4X	0.242639	DENND4B	0.351983	PLIN5	0.0491025	VPS41	0.0483998	PTPRS	0.0798574
823	CLIP1	0.300181	HADHA	0.481363	PPP1R16B	0.058655	LINC00969	0.099259	KIAA1468	0.24226	MARCH8	0.351644	C5orf15	0.0490775	LIMS1	0.0482282	SRFBP1	0.0798227
824	EEF2	0.299993	IPMK	0.481256	USP45	0.0584836	MAEL	0.0991405	SPIN1	0.241975	FLT1	0.351369	FEZ2	0.0490528	PPP1R7	0.0479629	USP33	0.0797845
825	GANC	0.298968	TMEM131	0.480125	DST	0.0583657	CALN1	0.0990423	ARFGAP3	0.24182	CYP7B1	0.350672	FSIP2	0.0488864	DDB1	0.047661	SACS	0.079726
826	IKZF2	0.298827	FRMD4A	0.479482	GNAI2	0.0582826	UEVLD	0.0989852	RPS6KB1	0.241744	TMEM132C	0.350596	LNPEP	0.0488261	AGO4	0.0473441	GDAP1	0.0796946
827	RPS6KA5	0.298402	ZER1	0.47902	POLR2J3	0.0582728	UBA3	0.0989461	FOXG1	0.24119	RNF11	0.350339	MRPL1	0.0487816	LRP6	0.0472622	XPNPEP1	0.0796607
828	SMARCE1	0.298347	EHMT1	0.476892	UBE2G2	0.0581123	KCTD3	0.0989435	GTF3A	0.241114	ZNF451	0.349927	BAZ1B	0.0487336	FBXO11	0.0472487	MPP2	0.0795141
829	TMEM168	0.298195	FOXN3	0.47677	PLSCR4	0.0580099	OXNAD1	0.098769	HSPB8	0.240252	SEC63	0.348301	MTCH1	0.0487212	RPS6KA5	0.0471129	MFHAS1	0.0794759
830	TMEM181	0.298171	HERC3	0.476616	ZNF652	0.0579428	KRBOX4	0.0987281	RPL19	0.239976	MEAF6	0.346027	MTR	0.0486438	ENTPD1	0.0470824	ZCCHC8	0.0793145
831	ROR1	0.297464	ZNF660	0.476108	ACO1	0.0579364	MRPL3	0.09862	SYT1	0.239629	RNF219-AS1	0.345903	H3F3B	0.0486436	EMC3	0.0470395	CYC1	0.0793039
832	YARS2	0.296734	TMEM9B	0.475834	PROX1	0.0578283	TUBA1B	0.098607	RCAN2	0.239016	GNAI2	0.344225	IFNAR2	0.0486307	ANKRD13C	0.0469274	EIF4E	0.0792411
833	PPA1	0.296041	THTPA	0.473396	IQCB1	0.0576571	DNAJC1	0.0985199	VTA1	0.238919	LAMP1	0.344095	RPS6KA3	0.0485487	DDX47	0.0468749	NUBP2	0.0791088
834	ERC1	0.295694	FLCN	0.472355	YTHDC1	0.0576101	DCAF17	0.0983935	UBASH3B	0.237217	NEK7	0.343668	COL19A1	0.0484554	XPNPEP3	0.0468642	POLR2F	0.0790399
835	ARMC10	0.29431	TMEM178B	0.472279	TBC1D22A	0.0575746	C14orf2	0.0983819	KIF24	0.235389	CNBP	0.342915	EFR3A	0.0484313	PTPRD	0.0468203	ACTB	0.0788702
836	CAP1	0.294007	INPP4B	0.472041	PCMTD2	0.0575396	DHRS7B	0.0983189	CIRBP	0.23523	KRBOX4	0.342261	DIRC2	0.0483369	PSME4	0.0467275	CEBPD	0.0787731
837	KCNH8	0.293762	ALDOA	0.470996	RFNG	0.0574835	LSM12	0.0982499	LRPPRC	0.234605	TAF15	0.341321	CTNNA3	0.0482671	RGL2	0.0467087	RTCB	0.0785353
838	DNAJB2	0.293669	SLC38A9	0.470956	VANGL2	0.0574835	DLEU1	0.0980974	HSPB1	0.234271	SMAP1	0.340292	DDHD2	0.048238	SETBP1	0.0465266	PHKG1	0.0785069
839	ZNF568	0.293614	TBC1D14	0.470136	ASRGL1	0.057369	UBXN4	0.097928	TLR4	0.233747	LRP6	0.33976	RCOR3	0.0481911	BRK1	0.0464506	SEMA6D	0.078107
840	SLC1A3	0.292899	FUBP1	0.469144	ZNF780B	0.057334	HSP90AA1	0.0974906	MEMO1	0.232436	TMEM98	0.339734	CASC4	0.0481504	PLA2G16	0.046404	WBP4	0.0780458
841	MOSPD2	0.292197	MFSD6	0.468876	TET2-AS1	0.057275	APOA1BP	0.0973482	NDUFB8	0.232258	TNPO3	0.339577	GPSM2	0.0480868	EIF2B3	0.046232	DLG4	0.0778615
842	C5orf24	0.292139	ADARB2	0.468869	TBC1D14	0.0572322	MPC2	0.0972899	MAEA	0.232025	PRKAR1A	0.339054	DDHD1	0.0480843	ZC3H11A	0.0461845	EEF1G	0.0778555
843	CTIF	0.291891	AGO4	0.468342	HERPUD2	0.0572148	NR1D2	0.0972515	OXNAD1	0.231828	UEVLD	0.338233	GPR156	0.0478717	TGFBR3	0.0461329	PMPCA	0.0778529
844	MYO19	0.291751	STAT5B	0.467316	EDNRB	0.0570456	MTMR7	0.0972477	MFAP3	0.231659	NR2C1	0.336731	P4HA1	0.0477428	C14orf166	0.0458976	C14orf166	0.0778042
845	TLN2	0.291717	APBB1	0.465919	ACOT13	0.0569867	MMP24	0.0971115	LRRC37A3	0.231419	GMPS	0.336498	RBFA	0.0476962	PLXNB1	0.0458506	LEO1	0.0777059
846	PLRG1	0.29162	DCAF10	0.465523	ITGB1	0.0569865	IPO7	0.0970631	B3GAT1	0.231212	GAL3ST1	0.335737	FNIP1	0.0476671	NBPF14	0.045784	SCAF4	0.0774316
847	SLC36A4	0.291413	BCOR	0.465418	NUS1	0.0568	CCDC92	0.0967328	WIPF1	0.231171	IPO7	0.335491	TUSC3	0.0474831	TET2	0.0457612	ADAM12	0.0774315
848	RASGRF2	0.290233	HIPK3	0.465177	TRERF1	0.0567892	LARP1	0.0966515	NGLY1	0.231129	NFAT5	0.335225	KIF9-AS1	0.0474214	CCM2	0.0457407	ZNF629	0.0773368
849	NBEAL1	0.290172	NDUFS4	0.464501	LIFR	0.0567702	PRRC2C	0.0965443	PUS7	0.230689	L3MBTL4	0.332956	MARK4	0.0472485	NAA16	0.0456931	TUBGCP2	0.077303
850	HECTD1	0.290019	PDHB	0.464103	ZNF540	0.0567187	MARCKSL1	0.0964097	CROCCP2	0.230307	CRBN	0.332758	ITPKC	0.047216	TMSB4X	0.0456573	MAP1LC3B	0.0770744
851	DENND4B	0.289831	NCOA6	0.463686	NBEAL1	0.0566796	NRGN	0.0963235	SPOCK3	0.23015	RFX3	0.332621	CNBP	0.0471264	SLC25A33	0.0456067	TNS3	0.076906
852	TARDBP	0.289639	TRIM33	0.463619	B3GAT1	0.0565617	LMO7	0.0962174	AZI2	0.229198	GRSF1	0.332589	KLRC2	0.0470709	USP9Y	0.0455774	EYA2	0.0769009
853	NKAIN1	0.289473	ARFGAP3	0.463503	LANCL1	0.0565165	UBE2E3	0.0962078	LRRC37BP1	0.228973	MITF	0.332149	DDX6	0.0470622	HPS4	0.0455741	ATHL1	0.0767891
854	YBX1	0.288961	EAF1	0.462205	HERC5	0.056426	ARHGDIA	0.0961427	PARP14	0.228944	GALNT10	0.331534	RPL24	0.0469336	DDX10	0.0455287	DTNB	0.076405
855	C4orf29	0.28866	ARSB	0.461411	MROH9	0.0563971	PROX1	0.0958787	KCNJ10	0.227946	UFL1	0.331496	IDS	0.0468076	CLEC2D	0.0455126	ORC5	0.0762361
856	TRIM24	0.288614	DDX58	0.460889	CHST9	0.0559069	TPST1	0.0956364	CAPS2	0.227662	POLN	0.330626	STIM1	0.0467658	LARP1	0.0452444	ZCCHC11	0.0761849
857	HDX	0.28822	UFL1	0.45902	GPR37L1	0.0556912	TIMM23B	0.0956262	ZNF703	0.227551	CWC27	0.330555	DENND4C	0.0467564	GNL2	0.0451619	CCNL1	0.076116
858	AKIRIN1	0.288052	QSER1	0.457741	LINC00299	0.0555899	ARHGAP24	0.0955925	DTWD2	0.227172	SFXN1	0.33029	PTAR1	0.0466256	MIOS	0.0450799	DOCK5	0.0760833
859	GTF2F2	0.287279	PAQR4	0.457588	SLC22A17	0.0555034	LANCL1	0.0955033	ARL8A	0.227029	AMOTL2	0.330116	STX17	0.0464782	PCED1A	0.0450729	SYNPO2	0.0760663
860	MAP2K5	0.287117	ERLIN2	0.456073	PRMT2	0.0554828	EPG5	0.0954108	SERP1	0.226808	LETMD1	0.329754	REXO2	0.0464678	ALKBH8	0.044992	PMPCB	0.0759906
861	DIS3	0.286936	SMARCA4	0.453933	RNF11	0.0554434	GKAP1	0.0947971	UBE3C	0.226712	SKIL	0.328695	PAPD4	0.0464564	BBIP1	0.0448975	GCSH	0.075865
862	VPS13D	0.286735	PDXK	0.453391	NSMCE2	0.0554278	KIF5C	0.0946753	NRG2	0.226036	GNB1	0.328482	ENPP5	0.0464417	AUH	0.0447644	PPME1	0.075429
863	AGBL3	0.286596	IGFL2	0.453053	RPL13	0.0551824	NRG2	0.0946371	ADAR	0.225776	UQCC1	0.328312	LMTK2	0.0463051	MGST1	0.0444913	NASP	0.0752597
864	BTRC	0.285781	CCDC126	0.452884	CTBP2	0.0547335	ARF4	0.0945554	XPNPEP1	0.225625	FNBP4	0.327963	ACO1	0.046165	NUDT16L1	0.0444471	IDS	0.0750846
865	WDR17	0.285736	FAM162A	0.452739	KIRREL3	0.0547129	TULP4	0.0945129	ZFX	0.225197	TARDBP	0.327743	DLEU1	0.0460883	MAGI1	0.044432	DIS3L2	0.0750231
866	ELMO2	0.28568	NAA35	0.452585	EP400	0.0546779	COL9A3	0.0944397	NDFIP2	0.224833	GUF1	0.326665	SELO	0.0460181	WDR49	0.044354	PLEKHO1	0.074954
867	MAP1LC3B	0.285268	NFATC3	0.452125	HSP90AA1	0.0546609	FTCDNL1	0.0941585	CAPN7	0.224122	ITGB1BP1	0.325712	MIAT	0.0460138	DEPDC5	0.0442563	TARDBP	0.0746638
868	LITAF	0.285247	TMCO3	0.44777	NR2C1	0.0545923	EP400	0.0941178	WTAP	0.223991	MTCH2	0.325547	C11orf58	0.0458593	AADAT	0.044224	GALNT10	0.0744993
869	TIMM23	0.284886	SRFBP1	0.446938	WDR26	0.0544925	TMED2	0.0939507	ADIPOR2	0.223595	SNX3	0.325265	EIF1	0.0457632	NNT	0.0441993	FAM13B	0.0744958
870	CD46	0.283929	SLC1A3	0.444935	NDUFV2	0.054251	SRGAP2C	0.0938881	COMMD1	0.223352	PIK3C2A	0.325231	ADD2	0.0456632	MBIP	0.0441875	PSPC1	0.0744078
871	APOOL	0.283635	ZNF585B	0.442471	TEFM	0.054173	SYT11	0.0938479	CNTN1	0.223151	PON2	0.324998	NRGN	0.0456385	SPOCK2	0.0441546	RHBDL1	0.0743607
872	TIMM17A	0.283387	WTAP	0.441067	SCN3A	0.0540988	SEC22A	0.0933807	ZER1	0.223146	SH3KBP1	0.324167	ADCY1	0.0455395	ARHGEF9	0.0440093	GABBR2	0.07433
873	PAAF1	0.283085	ZNF451	0.440757	PWWP2A	0.0539862	ASH2L	0.0930939	SEC24C	0.222845	TLN2	0.324073	RAB5C	0.0454989	HECTD1	0.0439874	C9orf85	0.0741872
874	EEF1G	0.281656	HSPBAP1	0.439845	COL16A1	0.0538035	NDUFA13	0.0927348	MEGF9	0.22275	CLU	0.32336	ARFGEF2	0.0454731	PCSK7	0.0439638	HSPB1	0.073997
875	RFTN2	0.28139	MED27	0.439369	TUBB2B	0.053758	KANSL1L	0.0925531	ZBTB43	0.222423	GFAP	0.323337	GSR	0.045424	MTFR1L	0.0439242	AGO4	0.0739048
876	BTAF1	0.281189	GNAS	0.439103	PPP2R2D	0.0535251	TSG101	0.0923928	HDX	0.221925	SH3GL3	0.322914	AUTS2	0.0454189	LLGL1	0.0438765	KSR1	0.0736424
877	NDUFS5	0.281095	RPS5	0.4388	SLBP	0.0534597	ABL2	0.0923897	CTBP2	0.221785	PBX1	0.322431	MATN2	0.0453844	VAC14	0.0438287	RSAD2	0.0736314
878	SRFBP1	0.280875	C11orf58	0.437937	TNKS2	0.0534446	HECW2	0.0923663	MEAF6	0.221667	ARHGAP26	0.32223	GMDS-AS1	0.0453459	CCDC59	0.0437962	EFCAB14	0.0730609
879	GNAI2	0.280841	EVI2B	0.4374	KIAA0895L	0.0534429	COL16A1	0.0920952	RPL24	0.220856	ACSL6	0.322164	PARM1	0.0452984	L3MBTL4	0.0437329	ATAD3B	0.0730567
880	TEF	0.280814	TRMT1L	0.43623	TMED2	0.0534404	CTDSPL2	0.0919385	TNPO3	0.219911	CLTA	0.321393	AUP1	0.0452654	GNG12-AS1	0.043623	UBE2W	0.0730384
881	TLK1	0.280783	MDN1	0.43566	FGD5-AS1	0.0532524	CEP128	0.0919045	HIGD1A	0.219575	SUZ12	0.320558	BEND6	0.0452044	UBASH3B	0.0435608	FBXO33	0.0729517
882	TMEM222	0.27992	UBE2D1	0.432539	SREK1	0.0531969	ZNF75D	0.0919031	EVI5	0.219416	MEF2C	0.32038	CMSS1	0.0451801	PDIA3	0.043483	CLCN3	0.072898
883	PSD2	0.278908	KDM5A	0.432127	ARL6IP5	0.0531233	BDH1	0.0916666	NDUFA13	0.21933	MLH3	0.320251	NOS1AP	0.0451343	JAM2	0.0434098	SYNRG	0.0728669
884	ZDHHC21	0.278445	KCNMB4	0.431273	RAB6A	0.0531133	MTUS1	0.0916061	C11orf58	0.218824	HINT1	0.319957	CDS2	0.045109	PHF3	0.0433115	ANXA4	0.0727672
885	CNIH1	0.278395	RANGAP1	0.430955	KAT6B	0.0529907	SECISBP2L	0.0915976	KREMEN1	0.218471	TNKS	0.319894	CALD1	0.0449301	AFTPH	0.0433039	P2RX7	0.0727529
886	PVRL3	0.277315	EIF4E	0.430035	GATAD2A	0.0526245	IPO8	0.0915845	STAT5B	0.218434	KIAA0319	0.319472	ORMDL1	0.0447806	HK1	0.0431117	ANAPC7	0.0725788
887	ESD	0.27718	CPE	0.429515	EIF2AK1	0.0525843	DPH3	0.091414	AP3D1	0.218383	HDAC8	0.319423	GBE1	0.0446998	TNRC18	0.0431066	BRSK2	0.0724747
888	FBXO3	0.277155	EEF1G	0.428934	NNT	0.0525774	COLQ	0.0913452	DDAH2	0.218313	PLEKHA7	0.319396	ST3GAL3	0.0445931	CLCN3	0.0431061	ST5	0.0724145
889	LSM12	0.276684	ALDH3A2	0.428827	CLSTN2	0.052471	ANKRD36	0.0912526	ZNF608	0.218038	DTNB	0.317468	HIBADH	0.0445235	TNKS	0.043077	ZNF655	0.0722029
890	AHCTF1	0.276344	MXI1	0.428643	CTDSP1	0.052426	LAMC1	0.091075	ZC3H14	0.217919	MPHOSPH8	0.31688	WFS1	0.0444289	RPS24	0.0428353	CDK12	0.0721955
891	PURB	0.275714	GCFC2	0.428514	KCNJ10	0.0523356	NUP210	0.0910296	HMGCLL1	0.217823	GPD2	0.316328	NCOR2	0.0443473	CLMN	0.0427682	RHOQ	0.071971
892	ZNF410	0.275502	DCBLD2	0.424597	DTWD2	0.0523311	CABLES1	0.0908287	GNAI2	0.217433	C10orf76	0.314957	SCP2	0.0440385	FAAH2	0.0427313	KNDC1	0.0719169
893	RAB6A	0.27486	DPH3	0.42341	APOA1BP	0.0523285	CDC42SE2	0.0907458	USP22	0.21556	CHTOP	0.314863	SNX7	0.0440112	PURB	0.04272	NFXL1	0.0717492
894	GTF2H3	0.274022	VPS41	0.423215	UBE2D3	0.05224	LONP2	0.0907228	SCD	0.215511	HADHA	0.31439	CLYBL	0.0439044	TM7SF3	0.0426021	CCDC85C	0.0717078
895	SSBP2	0.272039	B2M	0.423001	CCDC174	0.0522151	ZNHIT6	0.0904723	EML1	0.215421	DYSF	0.312787	APOE	0.0438639	SULT1A1	0.0425656	GMPR2	0.0716182
896	EPG5	0.271884	FAM117B	0.422683	AK5	0.0519935	ADIPOR2	0.0904089	MPP2	0.215318	MED12L	0.310699	WDR12	0.0438206	EIF4E	0.0425291	ZNHIT1	0.0713179
897	MTCH1	0.271588	LMAN1	0.421943	SESN1	0.0517729	KDM6A	0.09019	LDLRAD4	0.215024	EID1	0.310654	CNP	0.0437774	ST5	0.0425243	ANKRD12	0.0713169
898	USP14	0.271546	CTR9	0.421933	ZNF883	0.0513836	GSN	0.0901061	CASP3	0.214969	NADSYN1	0.310177	CACNA1C	0.0437401	TOR1AIP2	0.0424567	NDUFA13	0.0711634
899	TUBB4A	0.271482	EFTUD2	0.421633	MEAF6	0.0513456	MIR181A2HG	0.0900945	HS6ST1	0.214874	SLC48A1	0.309579	ARF4	0.0437148	CDK13	0.0423078	ZMYM4	0.0711633
900	RASA3	0.270979	RCOR3	0.421562	C2orf72	0.0513326	BBIP1	0.0898447	GOLGA7B	0.214593	RTN4	0.30954	COPG2	0.0435072	SRI	0.0422613	ATL2	0.0710667
901	MEMO1	0.269954	WDR75	0.41672	DDX10	0.051251	MBIP	0.0897831	ATXN7	0.214471	USP7	0.308821	CALN1	0.0434974	ZC3H14	0.042191	LUC7L3	0.070805
902	H3F3B	0.269472	GOLGA8A	0.416452	CCRN4L	0.0512196	MTSS1L	0.0894275	UACA	0.214195	FEZ2	0.308738	DHX15	0.0433193	UBE2W	0.0420838	SCARA3	0.0705116
903	TWSG1	0.26873	GPSM2	0.415952	ARHGAP28	0.0511971	RAP1GDS1	0.0894059	RGL3	0.214073	FAM179B	0.307841	IPO7	0.0433028	INPP4B	0.0420104	DNAJC16	0.0704863
904	RAB8B	0.268384	DNAJC24	0.414362	FUT8	0.0511875	HINT1	0.0893637	KIAA2026	0.213078	TIMMDC1	0.307112	ZNF219	0.0431629	CHST9	0.041998	CARS2	0.0704669
905	CHORDC1	0.267971	SEPT10	0.414146	DNAJB4	0.051164	MTMR9LP	0.088893	ZNF428	0.212934	ZBTB8OS	0.307038	MAPK14	0.0431388	NSUN5	0.0419761	GPR137C	0.070451
906	TUBA1B	0.266728	RFNG	0.414016	AGO2	0.0510525	DGKD	0.088888	ST6GALNAC3	0.212888	WDR60	0.306686	PLOD2	0.0431339	NECAP1	0.0418733	MGAT4A	0.0704045
907	WDR48	0.266596	CMTR1	0.413888	LRRC34	0.0510232	USP10	0.0888564	YPEL2	0.212878	MPP2	0.305825	GLE1	0.0431082	C7orf60	0.0416735	ANKRD54	0.0703278
908	IGFL2	0.266551	CHKA	0.413117	CNP	0.0509671	SMARCA4	0.0888151	GNPDA1	0.212155	LITAF	0.305662	RAP1A	0.0430807	GCFC2	0.0416594	TAS2R10	0.0701902
909	YTHDC2	0.264427	SCP2	0.413084	PHACTR4	0.0509246	C4orf29	0.0886843	TXNDC15	0.21196	SPTLC1	0.305611	DENND6A	0.043011	PDK4	0.0415749	AZI2	0.0700967
910	SV2B	0.264283	LEMD3	0.412946	USP14	0.0508889	TBC1D14	0.0884928	TMED9	0.211457	TUBA1B	0.305421	ZNHIT6	0.0429528	KRBOX4	0.0415001	RPL24	0.0700098
911	HPS3	0.263926	ANKRD13B	0.411583	JAM2	0.0508273	TMSB10	0.0881831	NEK9	0.211281	EVI5	0.304723	ICA1L	0.0428656	ADIPOR2	0.0412785	NT5C	0.0699349
912	AP4E1	0.263504	C6orf136	0.410671	RGL2	0.050765	TMEM248	0.0880779	SPPL2B	0.210975	ADAMTS4	0.303654	LINC00476	0.0428404	RAPGEF4	0.0412152	DNAJC6	0.0699301
913	DTWD2	0.26301	USP15	0.410047	SOD1	0.0506744	VPS26A	0.0879732	GABRB3	0.210817	YTHDC2	0.303194	KIAA1755	0.0427328	DPYSL2	0.0412102	AGAP3	0.0698789
914	XRN2	0.262664	ADD1	0.409722	TRIM62	0.0504873	BOC	0.0879484	TMPRSS5	0.210466	HERC2	0.302465	SLC25A29	0.0426251	TMEM51	0.041181	DNM2	0.0698047
915	LETMD1	0.262605	SCFD1	0.407877	SNX2	0.0504542	POC1B	0.0876553	SLC25A3	0.210264	SH3PXD2B	0.301807	SERGEF	0.0425775	PLCB4	0.0411776	SWAP70	0.0698024
916	NCK1	0.261954	PAIP1	0.406588	CLIP1	0.0503234	SRGAP3	0.0875386	MPC1	0.210157	TMCO3	0.301131	C11orf49	0.0425602	FAM124A	0.0410713	USP53	0.0694818
917	TBC1D10B	0.261349	FAM53B	0.406541	RAPGEF1	0.0502834	RCN2	0.0873692	PPP3R1	0.209877	TOPBP1	0.300815	CHKA	0.042549	PRR13	0.0409515	LINC00342	0.0691651
918	SLMO1	0.261182	ADNP	0.406457	BPGM	0.0502575	AZI2	0.087297	CWF19L1	0.209588	EIF2B3	0.298573	ZNF608	0.0425078	CD44	0.0409347	CROCCP2	0.0691021
919	ABTB2	0.26044	HTT	0.40535	TLK2	0.0502294	RFNG	0.0872643	RPAP2	0.209208	USP45	0.298309	RBBP6	0.04249	GUCY1A3	0.0409249	YARS2	0.0690602
920	TNPO1	0.259837	ZNF540	0.404262	ARID1A	0.0502032	TRAPPC6B	0.0871729	PPFIA1	0.209135	THBS2	0.298158	CCDC171	0.0420551	SPG7	0.0408552	MGA	0.0689731
921	NEK7	0.259231	BTBD9	0.4036	AGPAT5	0.0500574	HTT	0.0870649	ST3GAL3	0.209085	BPTF	0.298048	TSC22D2	0.0420492	ZER1	0.0407648	CPNE8	0.068958
922	CSNK2A1	0.259037	FOCAD	0.403388	POC1B	0.0500055	TARDBP	0.0870626	MARCKSL1	0.208335	NSUN3	0.297918	ARL3	0.0420258	SLC33A1	0.0407502	UACA	0.0688473
923	TRIO	0.258918	ORMDL1	0.403357	NRG1	0.0499123	ATF1	0.0870618	TECPR2	0.208291	PDSS2	0.29791	MON2	0.0420117	RABL3	0.0406012	YTHDF3	0.0687116
924	EML6	0.258807	BMPR2	0.403346	SYMPK	0.0497817	COX4I1	0.0870383	NCOA6	0.208156	XPO7	0.297792	ASPH	0.0420006	COPG2	0.0405678	UGGT1	0.0686764
925	EIF2AK1	0.257115	LRRC41	0.402941	NGLY1	0.049733	NKX2-2	0.0867144	CTR9	0.208074	WRB	0.297119	NAA50	0.0419467	TBC1D10B	0.0405492	EEF1A1	0.0686738
926	KATNAL1	0.256542	INTS8	0.402297	NDUFA5	0.0496584	SLC40A1	0.0866497	ZNF395	0.208049	RABGEF1	0.297106	TYRO3	0.0418698	RHOT1	0.0405109	ACAP3	0.0686183
927	CCDC148	0.256437	RPL18	0.400703	TMCC1	0.0493988	GATC	0.086227	DPH6	0.207842	ARFGEF2	0.296563	ASH2L	0.0418424	ANKRD36	0.0403217	SRI	0.0686032
928	BDH1	0.255974	INVS	0.400253	FLNB	0.0492062	GLMN	0.0860106	ZNF169	0.207772	NDFIP1	0.296271	GRM8	0.0416945	IQCB1	0.0403079	SLC30A9	0.0685034
929	CHFR	0.255956	EIF2B3	0.399955	SLC25A29	0.0490653	NDUFAF2	0.0859057	LRRC28	0.207474	EIF3E	0.296028	TIMM17A	0.0416736	POC1B	0.0402449	EMX2OS	0.0684074
930	CEP128	0.255774	ZNF568	0.399067	PEBP1	0.0490414	VRK2	0.085902	TMBIM6	0.207324	TPD52	0.296006	DLD	0.041618	SLC25A37	0.040227	NAA35	0.0683616
931	VTI1A	0.255638	SRSF4	0.398128	ATF7	0.0490153	PPP1CC	0.0858174	DDX47	0.207155	SH3TC2	0.294565	ZNF252P	0.0415871	KAT6B	0.0401473	LRCH1	0.0681933
932	PWWP2A	0.255576	CCDC92	0.397892	ATP13A4	0.0489842	APBA2	0.085651	SPIRE1	0.207129	BSG	0.294021	KLHDC2	0.0415446	PAPSS1	0.039976	GRIPAP1	0.0680159
933	MYLK	0.255469	TIMM17A	0.397179	STX17	0.0489749	NFATC3	0.0856152	HADHB	0.206761	ARIH1	0.293847	ADIPOR2	0.0414234	E2F4	0.0399578	CAB39L	0.0678564
934	AFMID	0.255369	ETFDH	0.396636	ARL6IP4	0.0488424	FAM199X	0.0855748	ECH1	0.20644	ULK2	0.293159	PDK3	0.0414173	ADHFE1	0.039946	ZNF444	0.0677172
935	RAD54L2	0.254784	FLVCR1	0.396515	YWHAQ	0.0488233	MIR137HG	0.0854198	GOSR1	0.206272	CTBP2	0.292676	HADHA	0.0413849	PLBD2	0.0399163	UQCR10	0.0676467
936	RAB12	0.254463	COX5B	0.395797	ELMO1	0.0488209	USP7	0.0854132	CLUH	0.206234	CPD	0.291617	ADCY10P1	0.0413709	MIR181A1HG	0.0398393	ACSS1	0.0675556
937	SPRTN	0.254379	CHP1	0.39514	ARMCX4	0.0487948	HEPN1	0.0852939	CLTC	0.206208	RALA	0.291052	SERAC1	0.0412416	HINFP	0.0398272	ASH2L	0.0673836
938	TRIQK	0.254302	LINC00969	0.39419	GCSH	0.0487492	WAPAL	0.0850162	CARS2	0.206063	BTBD3	0.290964	ATP10B	0.041212	ZMAT2	0.0397296	TMEM51	0.0672681
939	GPR155	0.253657	IPO7	0.394074	TNK2	0.0486672	LNPEP	0.0847625	DNAH1	0.20495	PDIA3	0.290422	GSN	0.0410668	COA1	0.0396884	C1QTNF4	0.0671096
940	ITSN1	0.253532	MB21D2	0.393664	ALAS1	0.0485682	METAP1	0.0846648	NPLOC4	0.204822	ICA1L	0.290285	SDHAP3	0.041052	PCGF5	0.0396724	SGPP1	0.0670278
941	CHMP7	0.253198	HSDL2	0.392737	NCEH1	0.0485337	USP49	0.0846163	GTPBP4	0.204673	EML1	0.289938	TPD52	0.0410045	RAPGEF6	0.0395602	OAT	0.0669258
942	USP45	0.253126	DNAJC17	0.392431	ESR1	0.0483208	P2RX7	0.0841027	SLC36A4	0.203997	ERLIN2	0.289445	PSMB1	0.0409849	QSER1	0.0395183	CDIP1	0.066899
943	ZSCAN16-AS1	0.252785	FKBP15	0.392251	PPFIA1	0.0481526	ZNF24	0.0838792	GRIA1	0.203492	PTPRM	0.289033	CLHC1	0.0409489	CCP110	0.0394525	HYDIN	0.066857
944	WDFY1	0.252044	LYST	0.391398	EIF1	0.048064	APOOL	0.0834787	SIRPA	0.203211	JAM2	0.288791	TCHP	0.0409095	SLC25A3	0.0394348	RIN2	0.0668018
945	GALNT7	0.251732	FAM134B	0.391176	MLEC	0.0479073	LEPR	0.0834744	PVRL3	0.202948	YY1AP1	0.288384	COX5B	0.0408821	LMTK3	0.0394109	AMN1	0.0666185
946	SEC63	0.251707	DLST	0.391151	CDK13	0.0477376	YY1AP1	0.0834722	RTCB	0.202418	SEMA6D	0.288319	ELMOD3	0.040867	TPM4	0.0392725	C6orf136	0.0664663
947	GFPT1	0.251548	C14orf166	0.391141	LSM12	0.0476962	TTL	0.0833992	NAA16	0.202283	CSNK1G3	0.288129	CDK5RAP3	0.040804	GATAD2A	0.0392615	UFM1	0.0662679
948	MAF	0.251064	SCAF4	0.390823	SHQ1	0.0476625	ING3	0.0831653	LINC00342	0.201749	POLI	0.288051	RHOT1	0.0407957	COLQ	0.0392544	PPM1G	0.0662661
949	BRI3	0.250969	ZNF254	0.390681	ZNF252P	0.0475822	THTPA	0.0831336	LYRM4	0.201716	PRDM2	0.287825	VSTM2B	0.0407835	TMEM9B	0.0391556	LTN1	0.0659665
950	KLHL13	0.25085	RHOBTB1	0.390624	ST18	0.0475576	MTRR	0.0831246	MICA	0.20153	RAP2A	0.287412	DTD1	0.0407044	DPH6	0.0391548	TTL	0.0659485
951	TNRC6C	0.250663	EFTUD1	0.389925	ANGPT2	0.0474834	ZNF114	0.0828469	VARS2	0.201389	BICD1	0.286953	TSC22D4	0.04055	GSN	0.039088	YWHAZ	0.065749
952	L3MBTL1	0.250442	UBR1	0.388787	CLNS1A	0.0474217	STRADA	0.0827297	HMGXB4	0.201271	TMEM245	0.286212	LRRTM2	0.0405014	ARSB	0.0390605	RHOT1	0.0655514
953	TMEM218	0.250297	BLCAP	0.38852	RNF175	0.0473534	ZNF37BP	0.0827224	CHST1	0.201167	CDV3	0.2858	PARG	0.040481	SEC63	0.0388356	ALDH7A1	0.0651852
954	NAV1	0.250016	PCMT1	0.387632	XRRA1	0.0473405	LEMD3	0.0827056	SECISBP2L	0.200726	HERPUD2	0.285799	PRICKLE2	0.0404361	HSPB1	0.0387548	VBP1	0.0651349
955	LRP2BP	0.249402	TCP11L2	0.38715	DDX24	0.0473017	RSAD2	0.0824633	PHC2	0.200153	ILKAP	0.285315	FTCDNL1	0.0402796	BTF3	0.0386985	RNF141	0.0650498
956	NADSYN1	0.248503	PIP4K2B	0.387063	TMA16	0.0471689	ESR1	0.0821703	ATAD3B	0.200054	CMYA5	0.285192	MSL2	0.0402586	WDR59	0.0385418	HSDL2	0.0650443
957	KCNQ1OT1	0.247753	HERC2	0.386963	ACOX1	0.0470879	SNW1	0.0821008	INTS9	0.199949	AHCTF1	0.284932	MYCBP2	0.0398844	GOLGA7B	0.0385371	IMPA2	0.0649695
958	TNKS2	0.247746	ATP9A	0.386688	TTC39B	0.0470566	NNT	0.0818646	YY1AP1	0.199877	CCDC174	0.284545	ZDHHC11B	0.0397806	TMCO3	0.0384871	ZMYM3	0.06487
959	DHX36	0.247477	EED	0.385821	SFXN5	0.0469406	C15orf41	0.0815934	IGFBP7	0.199803	KIAA0391	0.284213	AADAT	0.0397515	ARL8A	0.0384501	DMXL1	0.0647883
960	ANXA4	0.247474	MYCBP2	0.38497	EML1	0.0469105	DNAJC24	0.0815329	DLG4	0.199631	POLR2J3	0.283564	SGSM2	0.0396271	RBM4B	0.0383691	CLINT1	0.0647722
961	UBE2G2	0.247096	TNKS2	0.384437	UBA3	0.0468658	PDE8A	0.0815201	C1QTNF4	0.1994	EXT1	0.283489	DDX60L	0.0395689	ASIC1	0.0381835	SOD1	0.0646632
962	SRSF8	0.247064	GJC2	0.384073	RPL10	0.046817	HCN1	0.0813475	LYST	0.19923	FOXP1	0.283427	C22orf23	0.0395107	PARP8	0.0380462	PCED1A	0.0645472
963	GMPS	0.246495	NDUFS5	0.384006	CDC16	0.0466578	LIN52	0.0811121	SYNPO2	0.19919	GPSM2	0.282806	CREB1	0.0395011	ZC3H4	0.037988	C7orf60	0.0643981
964	PPP6R2	0.24639	PER3	0.382719	SNX14	0.0465681	GALNT10	0.0810777	RFX7	0.199163	PI4KAP2	0.282745	TPT1-AS1	0.0394795	RUSC2	0.0379567	DLG5	0.0643977
965	TBCK	0.245604	PTPRG	0.3827	YTHDC2	0.0465034	COMMD1	0.0810055	MYLK	0.199086	CELSR2	0.282375	ELL2	0.0394746	PFKL	0.0379369	MTDH	0.0643758
966	NCOA2	0.245331	PHF3	0.382476	C17orf85	0.0464607	MICU3	0.080899	ROBO2	0.199063	AGFG1	0.282219	ST5	0.03944	C10orf76	0.0378833	CCDC12	0.0641615
967	CACNA1E	0.245156	FAM179B	0.382342	ASPH	0.0463722	MLEC	0.0802834	RNF14	0.199035	PPA1	0.282212	SYNE1	0.0393956	NADK	0.0377552	SPRY3	0.0640494
968	PUS7L	0.244107	FBXO3	0.381079	SSPN	0.0463681	SETX	0.0801664	CDK19	0.198774	YARS2	0.282111	TRMT10B	0.0393862	ESD	0.0377214	ZUFSP	0.0639309
969	NNT	0.24405	ZNF276	0.380859	GAPDH	0.0462833	RPTOR	0.0801284	ZUFSP	0.19853	LMAN1	0.281881	RPL32P3	0.0390775	FKBP15	0.0376586	THBS4	0.0639172
970	NKTR	0.242862	KIF3A	0.380415	KCNN2	0.0462623	ZNF585B	0.0799607	C16orf72	0.198349	MCF2L2	0.281612	NRBP2	0.0390105	PLEKHO1	0.0376372	LRRFIP1	0.0638019
971	DHRS7B	0.242822	NDEL1	0.379639	GOLGA8B	0.0461539	GABPB1-AS1	0.0797461	KIAA0368	0.198247	STK39	0.280882	BRK1	0.0389383	TOB2	0.0375694	PDK2	0.0637351
972	EXT1	0.242492	INTU	0.376903	RXRB	0.046127	PCNX	0.0794373	TMSB10	0.197987	YWHAQ	0.280589	ME3	0.0388023	ANKRD36C	0.0374977	USP10	0.0637155
973	IPMK	0.242433	RNF11	0.376387	KDM2B	0.0460921	PLXNA2	0.0793417	KAT6A	0.197551	FOXK1	0.280313	SLC9B2	0.0387343	ZCCHC11	0.0374916	PUS7L	0.0637034
974	ZNF585B	0.241669	ATPAF1	0.376176	AP4S1	0.0460362	ATP6V0E2	0.0792245	AHCTF1	0.197407	CASC4	0.280249	CTDSPL	0.038697	EIF1	0.0374295	KIAA1841	0.0634982
975	CCNL1	0.241269	GSTP1	0.373926	USP22	0.0458731	CDC25B	0.0788608	GALNT13	0.197108	POGLUT1	0.279927	BCL2	0.038686	TLE1	0.0374194	SNX3	0.0633579
976	DDHD2	0.240813	GPM6B	0.373895	RCC2	0.0457441	FGGY	0.0786251	POLI	0.19707	PER3	0.278944	PBX3	0.0386306	CAPZA1	0.0374145	NAA16	0.0630285
977	LDLRAP1	0.24068	MAP1LC3B	0.373809	NBPF12	0.0457326	IKZF2	0.078617	TEKT4P2	0.196517	GEMIN8	0.278797	NPIPB4	0.0385475	ST3GAL2	0.0373867	CCDC92	0.0629154
978	PGAP2	0.240566	SEC14L5	0.373277	SLC44A1	0.045357	ZBTB44	0.0785906	RSRC2	0.196393	ARNTL	0.278699	HSP90B1	0.0385397	NPL	0.0373835	ZMYM6	0.0629139
979	BMPR2	0.240421	TMED2	0.373213	PLEKHM3	0.0452791	ACVR1B	0.0784147	CCDC12	0.196107	RSRC2	0.278515	ZBED4	0.0385219	KIAA1841	0.0373216	GAA	0.0628039
980	HMGXB4	0.239905	PIGN	0.373093	PSMG2	0.0452748	ARL6IP5	0.0781138	POC1B	0.194833	C17orf85	0.277954	PSD	0.0385109	CDC42SE2	0.0372946	ARL5A	0.0627871
981	AGO2	0.239672	CSRP1	0.372484	LRP2BP	0.0452312	ARFGAP3	0.0780399	C8orf76	0.193897	MATN2	0.277837	LENG8-AS1	0.0384787	MYEOV2	0.0371589	RPS6KB1	0.0626661
982	PLEKHM3	0.239524	EPB41L3	0.372484	CBLB	0.0451624	ZFHX2	0.077715	ALDOC	0.19372	KAT6A	0.277652	ARID1A	0.0384294	DCP1B	0.0371519	FAM179B	0.0625698
983	RGL1	0.238474	R3HCC1L	0.37176	LINC00882	0.045156	LAMTOR1	0.0775283	IQSEC1	0.193067	SYNJ1	0.277649	SYT4	0.0383357	RNF146	0.0369762	SPRTN	0.0624398
984	PABPC1	0.238255	UBAC2	0.370648	ATP1B1	0.0451092	BACE1	0.0775081	RPL13AP5	0.192593	RBMX	0.277443	MEF2C-AS1	0.0382366	NDUFB8	0.0367597	PIGN	0.0624331
985	EVI2B	0.238152	CERS5	0.369758	CCDC122	0.0449001	MDC1	0.0769404	DSTN	0.192486	UPF3B	0.277367	NEU4	0.0382288	ZNF883	0.0367596	DNAJC17	0.0623855
986	ZMYM4	0.237951	EIF2D	0.369241	C12orf76	0.0447583	ANKRD13C	0.0768355	PRRC2C	0.192372	PIP4K2B	0.277305	PRKAR1A	0.0381668	STX1A	0.0367582	DCUN1D5	0.0622513
987	COX5B	0.237492	CDC16	0.368153	NSA2	0.0446726	EFCAB7	0.0767833	SIPA1L3	0.191415	GRB10	0.277237	YWHAE	0.0381075	UBE2G1	0.0367577	H2AFZ	0.0620418
988	DGKZ	0.236862	SRP54	0.366857	TMEM245	0.0446502	LIN54	0.076724	GPC1	0.191373	RASAL2	0.27712	UBXN2B	0.0379095	DIAPH3	0.036739	DNAJB4	0.0620401
989	PIK3R4	0.235514	GNAI2	0.366403	TXNDC16	0.0444637	SFPQ	0.076702	DCAF17	0.191151	HTT	0.276797	SRPK2	0.0378206	CEP57	0.0367202	TRIM56	0.0619711
990	RCHY1	0.235146	STAT2	0.366149	DHRS7B	0.0444271	DTX1	0.0766968	SSBP4	0.190855	ZUFSP	0.27648	USP32	0.037771	C14orf2	0.0366795	PMS2P1	0.0619698
991	PPP3CA	0.235049	SYNJ1	0.365698	NBR1	0.0444261	EIF1	0.0766545	FSTL5	0.190534	DDX47	0.276229	NLN	0.0377542	KIAA0141	0.0363756	SLC25A46	0.0619183
992	SGPL1	0.234416	GATC	0.365326	ANTXR2	0.0443455	VANGL2	0.0765272	AMZ2P1	0.190499	AGO4	0.275847	PHYKPL	0.0375554	SKIL	0.0363236	MAPK14	0.0618849
993	PPM1G	0.234176	PRMT2	0.365242	STK3	0.0442844	RTN4RL1	0.0764496	SEMA3A	0.189859	SOD1	0.275843	ACOT7	0.0374907	PGAM2	0.0362946	POLD2	0.0618652
994	LMO7	0.233533	CPB2	0.365105	RASAL2	0.0442218	PDK3	0.076362	RAB7A	0.18919	SEPT4	0.275576	MUM1	0.0373793	AGPAT5	0.0362928	AKT1S1	0.0617971
995	APC	0.233411	ZBED5	0.363178	OAZ1	0.0441179	FAM78B	0.0763336	MARK4	0.188924	DAZAP2	0.275432	RABGGTB	0.0373264	RASA3	0.0361505	FBXL4	0.0617592
996	MAP4K3	0.23299	SET	0.361296	LINC00342	0.0440831	IQUB	0.0761019	TIMP2	0.188004	FAM134C	0.275284	CELF5	0.0372623	ADAM23	0.0361443	EXOC6	0.0617178
997	ARRDC3	0.232696	TAF1D	0.360743	TDRKH	0.0440382	PIK3R4	0.075954	SAFB	0.187773	CDH2	0.275085	QTRTD1	0.0372378	GSTP1	0.0360131	TNRC18	0.0613933
998	MED27	0.232459	GPI	0.359136	OXCT1	0.0438631	SLC25A39	0.0755457	COL4A5	0.187714	ADCY10P1	0.274941	RNF112	0.0372212	IREB2	0.0360127	MBIP	0.0612767
999	TBC1D22B	0.231803	STX17	0.35884	GPI	0.0438177	TMCO1	0.075516	HOPX	0.187507	RASGRF1	0.274891	UTRN	0.0371947	MINA	0.0359955	SMARCE1	0.0610627
1000	TMCO3	0.231578	NCOA7	0.357741	SHC2	0.0437967	STAU2	0.0753343	UBA52	0.187011	DKK3	0.274532	EVL	0.0371529	CPSF3L	0.0358933	PPP1R42	0.0610406
1001	EHMT1	0.231493	CCDC12	0.357498	GPSM2	0.0437908	GUF1	0.0753285	MTR	0.186991	NDUFA13	0.274044	S100B	0.0371282	PPTC7	0.0358778	FAM162A	0.0608935
1002	SUPT6H	0.231235	RPS6KB1	0.357314	TCF25	0.0437454	CTTN	0.0750753	CASD1	0.186753	UBE2E3	0.273958	MITF	0.0370072	PLXNC1	0.0358038	RAB8B	0.0607452
1003	TMEM160	0.231133	TSG101	0.357177	EFNA5	0.0437355	EFTUD1	0.0750171	SEC24B	0.186584	CDC5L	0.273488	DHRSX	0.0369136	WDR48	0.0357911	SPOCK3	0.0607174
1004	WWP2	0.230915	DSTN	0.357094	PMS1	0.0437058	ERO1LB	0.0748904	EFCAB7	0.186436	SHROOM4	0.272969	VANGL2	0.0368944	POLR2J3	0.0356945	SNTB2	0.0606776
1005	PLCH2	0.23083	RSBN1L	0.356878	NSD1	0.0435422	SEC24A	0.0748764	SLAIN1	0.186373	AKAP7	0.272804	ZFYVE27	0.0368574	SRSF4	0.0356607	LRRC41	0.0606696
1006	GSTP1	0.230006	NCOR1	0.35675	BRI3	0.043475	ALDH7A1	0.0747253	ADORA2B	0.186287	KCNMB4	0.272049	FBXO34	0.0368404	MEMO1	0.0355009	TOP1	0.0605767
1007	RPS5	0.229987	ARID1A	0.356334	SPG7	0.0434571	NASP	0.0745852	TOPBP1	0.185528	VPS39	0.270827	UQCR10	0.0367954	CCDC91	0.0354304	CNOT6L	0.0604738
1008	PLEKHG1	0.22975	ATAD1	0.355194	RSU1	0.0434396	PLXNC1	0.0745585	MBTPS1	0.185507	ATF1	0.270723	CDKL5	0.0366899	MT1X	0.0353626	SRSF2	0.0604531
1009	CST3	0.229626	DUSP3	0.35428	ZSCAN23	0.0434205	KTN1	0.074513	MRFAP1	0.185217	TIMM17A	0.270675	ZNF471	0.0366797	RORA	0.0353179	SLC8B1	0.0604384
1010	PIK3CA	0.229427	RNF7	0.353335	CAMK2N1	0.0433823	NEO1	0.0745119	TRIM16	0.18517	RNF145	0.270414	TASP1	0.0365924	TNR	0.0352865	TOR1AIP2	0.060255
1011	PAK1	0.228751	STXBP3	0.352906	BEX1	0.0432293	DIAPH1	0.0743118	TAS2R10	0.184919	SYPL1	0.27001	ZNF680	0.0365846	PDHB	0.035254	PACSIN2	0.0602413
1012	C2CD2	0.227925	SMARCE1	0.352905	KIAA0391	0.043192	CYB5D2	0.0742781	ADAM23	0.184721	PAQR4	0.269646	CLVS1	0.0365408	TRAPPC6B	0.0352072	GNPDA1	0.0601549
1013	DCAF10	0.227668	HIVEP3	0.352453	ARHGAP10	0.0431208	ZSWIM5	0.0742624	C11orf30	0.184695	LINC00844	0.268924	ARHGEF10	0.0364847	MSANTD2	0.0351822	WDR20	0.0600708
1014	BTD	0.227405	VPS39	0.352349	TMEM14A	0.0430833	PIP4K2B	0.0742498	COPRS	0.184439	UBP1	0.268631	ACTR3	0.0364819	CNIH1	0.0351396	EAPP	0.0599933
1015	BIN1	0.226547	CCDC109B	0.351842	RPL15	0.0430694	CCDC144A	0.0740797	EIF2AK1	0.184101	UBXN4	0.268445	AHDC1	0.0363804	GPSM2	0.0351108	PABPC1L	0.0599374
1016	CARHSP1	0.226344	TET2	0.351057	SEC63	0.0429999	SH3GLB1	0.073841	NKTR	0.183641	STAT5B	0.268391	ATP5F1	0.0362668	STK3	0.0350957	COLQ	0.0598814
1017	MRPS34	0.226206	FAM177A1	0.349945	ZFYVE27	0.0428124	SAFB	0.073632	SFXN4	0.183611	MRFAP1	0.268115	TAB3	0.0362192	SCP2	0.0350755	KPNA6	0.0598698
1018	CPE	0.225548	LTBP4	0.349196	PDE8A	0.0427958	GTPBP10	0.0736292	CRLS1	0.183524	VWA8	0.26806	NMBR	0.0362087	DDX58	0.0350614	TADA3	0.0598139
1019	VTA1	0.225473	DGKI	0.349137	CC2D2A	0.0427861	ATP6V0A1	0.073478	TSG101	0.183504	SH3GLB2	0.268024	WNK1	0.0362043	ANXA7	0.0350526	PPP6R2	0.0597648
1020	RALGPS1	0.22538	MAP2K5	0.34899	HABP4	0.0427715	PSMG2	0.0734437	SCOC	0.183228	WTAP	0.267918	TYW1	0.0361967	TCTN2	0.0350437	P2RX4	0.0596199
1021	ALDH3A2	0.225013	EFNA1	0.34862	ZNF219	0.042749	C11orf49	0.0734391	C1QTNF6	0.183133	PLEKHG1	0.267547	MAPK1	0.0360846	ZNF585B	0.0349357	CLUH	0.0595723
1022	MEGF9	0.224999	CDK6	0.348092	ZSCAN30	0.0426208	KHDRBS1	0.0733358	ZMAT2	0.183131	IVNS1ABP	0.267235	C5orf28	0.0360644	TTL	0.0348857	ZNF585B	0.05956
1023	SLC6A1	0.224193	METAP1	0.347293	ZNF398	0.0426118	SLC22A15	0.0729111	GAA	0.182862	HPS4	0.266927	PAG1	0.0360373	SEMA3A	0.0348778	BBIP1	0.0595247
1024	TMED2	0.223899	ZNF738	0.34715	MCU	0.0425718	NAA16	0.0728384	C1orf21	0.182813	FSD1L	0.266925	RANBP9	0.0360335	SLC25A35	0.0348539	COMMD5	0.0594672
1025	FLNB	0.222889	MREG	0.347013	GSN	0.0425206	IRF9	0.0728043	C14orf2	0.182674	SLC4A5	0.266502	C15orf40	0.0359916	LIN52	0.0348366	RNF145	0.0594508
1026	KCTD1	0.222683	NPLOC4	0.346787	CPNE3	0.0424714	WBP4	0.0727547	EEF2	0.182595	FAM107B	0.266087	PAK7	0.0357724	C9orf85	0.0348072	SLC9A6	0.05932
1027	UBR4	0.222098	FAM199X	0.34666	DENND5A	0.0424375	TMEM14A	0.0727474	SLC25A48	0.182529	ZNF483	0.266075	MCM6	0.0357681	KLHDC4	0.0347197	PDCD7	0.0592222
1028	ADCY10P1	0.22176	PPIL3	0.346042	TMEM68	0.0423716	LMTK3	0.0726839	CREBL2	0.182462	NDUFAF2	0.265191	VDAC1	0.0357169	DNAJC16	0.034702	RPL10	0.0592152
1029	KAT6A	0.221738	ATP1B3	0.345576	PSME4	0.0423668	CAPZA1	0.0726835	GRIK4	0.182391	EPHX1	0.264342	LRRN2	0.0356829	ATP9A	0.0346672	PRPS1	0.0590956
1030	MAD1L1	0.221495	RPL19	0.345434	BCL11B	0.0423197	DOCK5	0.0726579	IFT27	0.18238	CCDC146	0.26371	AP4E1	0.0356764	RPS15	0.0346671	TRAK2	0.0590581
1031	DYNC1I2	0.221073	PLEKHG1	0.344799	ATR	0.0422159	PHYKPL	0.072556	EIF2B3	0.182342	APOOL	0.263507	CCDC122	0.0355651	CHORDC1	0.034658	ST3GAL1	0.0589323
1032	SAP30	0.22044	PPM1G	0.344524	NPM1	0.0421676	ABCC5	0.072527	PMPCB	0.182107	LIN54	0.263221	CHD1L	0.0355548	MGLL	0.0346064	SLC44A5	0.0588687
1033	PLA2G12A	0.22013	NKAIN1	0.342234	CDH12	0.042111	ORC3	0.0725095	CLTA	0.181825	PBRM1	0.262594	SEMA6B	0.0355439	MPC2	0.0345079	NR2C1	0.0588157
1034	PDXK	0.219832	EMC10	0.341199	CREB3L1	0.0420709	IL15	0.0722853	BRI3	0.181294	VPS13A	0.262542	COX4I1	0.0355166	PRDM2	0.0344984	USP22	0.0588001
1035	NSUN3	0.218806	STK10	0.34109	RGS12	0.0420618	PDCD7	0.0722301	MYRIP	0.181206	ZNF76	0.262098	PSPC1	0.0355006	WDSUB1	0.0344354	PUS7	0.0587384
1036	SYT4	0.218478	RPP30	0.340672	NSUN2	0.0420134	CBFA2T2	0.0721786	CPD	0.181001	ANAPC5	0.261332	XRRA1	0.0354917	WDFY1	0.0343744	TUT1	0.058733
1037	SEMA5A	0.218208	AHCTF1	0.340084	USP10	0.0420117	DUSP7	0.0721707	ME1	0.180771	MAEA	0.261158	EEF2	0.0354764	ANAPC1	0.0343507	WBP2	0.0587258
1038	CMTR1	0.218133	WAPAL	0.340051	SNW1	0.0418167	GLCE	0.0721148	KCNN2	0.180417	CDKL3	0.26081	ZMYND11	0.0354249	DCUN1D5	0.0342898	FGD5-AS1	0.058715
1039	FGF12	0.217868	WWP2	0.339741	TRIM4	0.0417744	UBE2D3	0.0720933	AKAP1	0.180385	SF3B2	0.260213	KIRREL3	0.0354063	GLB1	0.0342042	FSD1L	0.0586664
1040	PADI2	0.217635	BAIAP2L1	0.339706	CLTC	0.0416312	CRTAP	0.0720358	SLC35G2	0.180315	TPM4	0.260154	EGFR	0.0353967	ZNF280D	0.03415	SLC4A2	0.0585974
1041	RPL24	0.217462	MDC1	0.33944	GABRB3	0.0415761	ATP1A2	0.0718067	FAM118A	0.180114	SSBP3	0.259401	TMEM150A	0.0353589	KIF24	0.0340545	CEP128	0.0585375
1042	SLC25A3	0.216737	CRTC3	0.339057	FOXK1	0.041539	UPP2	0.0714786	SRSF6	0.180006	TUBB4A	0.258934	SEC13	0.0353112	OSBP2	0.0340385	HEATR5B	0.0583929
1043	MFSD11	0.216183	SPRTN	0.337978	LPGAT1	0.0414892	CLTCL1	0.0714601	MUM1	0.179363	COBLL1	0.258393	JMY	0.0352475	PDXK	0.0339506	URM1	0.0583619
1044	KIF5B	0.216067	PIAS1	0.337022	SLC4A10	0.0414389	NEU4	0.0714512	CEP57	0.179327	SLC25A46	0.257807	BRINP2	0.0352469	DCAF17	0.0337448	MRPL16	0.0582843
1045	NCDN	0.215799	PARG	0.33593	PEMT	0.0414362	PDE10A	0.07117	GTF2I	0.179183	BTAF1	0.257529	NUBPL	0.03514	UBR4	0.0337276	AMZ2P1	0.0582246
1046	MCFD2	0.215276	LRIG1	0.335551	LAMC1	0.0413972	AP2S1	0.0707987	UPP2	0.179097	FBXO25	0.256715	RAD23B	0.035089	EXOC2	0.0336829	AMBRA1	0.0581663
1047	TET2-AS1	0.215105	IQSEC1	0.335057	ZFHX2	0.0412855	ELAVL4	0.0706285	SRSF2	0.178669	SRSF2	0.255961	IRS1	0.0350605	SMARCAL1	0.0336367	TSG101	0.0581146
1048	TMEM65	0.214243	PPME1	0.334709	ARHGAP6	0.0412346	ZNF680	0.0703075	ZMYM6	0.178189	C5orf24	0.254997	PACSIN2	0.0350541	DTNBP1	0.033626	NAF1	0.0579351
1049	UQCC1	0.214052	SUCLG2	0.33446	PVT1	0.0411752	NR2C1	0.0702472	BZRAP1	0.177911	ATPAF1	0.25499	INSIG2	0.0349914	C4orf3	0.0336045	NLN	0.0578945
1050	GLMN	0.213786	CCDC144B	0.334372	EFCAB7	0.0411017	EML4	0.070119	LMTK3	0.177824	PARP6	0.254961	ZNF611	0.0348395	MICA	0.0336015	WAPAL	0.0578808
1051	SRSF4	0.213707	DENND5B	0.334363	LMTK3	0.0410215	PPP2R3C	0.0697362	FOXK2	0.177319	CASC3	0.25489	RDX	0.0348391	CSMD1	0.0335938	GLB1	0.0578383
1052	CARS2	0.21368	FAM174A	0.334275	CROCCP2	0.0409842	SPTLC1	0.0697044	CTSD	0.177181	EPM2A	0.254727	STK38L	0.0348143	EPHX2	0.0335867	SLC38A7	0.0576823
1053	UBQLN1	0.213624	BIRC6	0.334106	DDX47	0.0409443	FAM3C	0.0696885	TOB2	0.176977	SSBP2	0.254473	HLA-A	0.0348098	ARHGEF11	0.0335704	SNX2	0.05761
1054	ZNF83	0.213462	MTCH1	0.334091	FBXO17	0.0408113	DNAJC11	0.0691613	NMD3	0.176549	PTPN12	0.253871	RAB22A	0.0347825	UNC13D	0.0335315	MROH1	0.057533
1055	TPST1	0.212976	TMEM218	0.333786	UFD1L	0.0407733	PROSC	0.0690485	FAM149B1	0.17642	TRMT1L	0.253832	TRIP11	0.0347246	UEVLD	0.0335296	CCDC174	0.0573882
1056	CCDC174	0.212538	DPY19L1P1	0.333311	MED27	0.0407217	CNP	0.0689322	GLTSCR1L	0.176273	MMAB	0.253752	CREBL2	0.0347167	SNPH	0.0335221	FMN1	0.0572403
1057	CSTF2T	0.212058	SH3TC2	0.333283	ZCCHC10	0.0407202	LRPPRC	0.0689149	MAP3K4	0.176139	CECR2	0.252454	VTI1A	0.0346955	POLR2F	0.0335091	IFNAR2	0.0571155
1058	MIOS	0.211673	GAB2	0.333151	ASXL1	0.0405015	GATAD2A	0.0688984	WDR49	0.175991	TTC37	0.252373	GAREM	0.0345542	UGGT1	0.0335086	CPSF3L	0.0570289
1059	CBR4	0.211079	NVL	0.332751	PPP2R3A	0.0403901	CCNL1	0.0685721	AMPH	0.175725	BDNF-AS	0.252028	PCCB	0.0344646	HERC2	0.0333827	NUP214	0.0570219
1060	CCDC126	0.211043	RALGAPB	0.332537	LNPEP	0.0403522	HSDL1	0.0684005	COX4I1	0.175132	LARP1	0.251566	LINC00629	0.0344075	TRMT10B	0.033368	FAM110B	0.0570175
1061	APOA1BP	0.210989	SH3GLB2	0.331915	NDUFA13	0.0402369	ZNF219	0.0683589	COTL1	0.173914	TRIM24	0.251205	TRAM1L1	0.0343914	SSBP4	0.0333588	CCK	0.0569794
1062	SNRPD1	0.210816	NRG3	0.331688	RASGEF1B	0.0402326	SEMA3C	0.0680634	YTHDC2	0.173243	DDHD2	0.250899	SLC25A46	0.034357	ANGPT1	0.0331618	DIRC3	0.0569666
1063	ATG4C	0.210767	CCNY	0.331027	C5orf28	0.04023	USP48	0.067929	SCAF4	0.173122	CTBP1	0.250697	PDXK	0.0343559	ZNF131	0.0331345	LMF2	0.0569236
1064	HSPH1	0.210136	ERMARD	0.330653	UFL1	0.0401639	ZCCHC10	0.0677485	NR1D2	0.172872	OSBPL8	0.2506	LNX1	0.0342196	CLDND1	0.0330704	IPMK	0.0569153
1065	LPCAT3	0.209988	SEPT2	0.329117	RNF41	0.040158	C11orf30	0.0677244	ZNHIT6	0.172725	BBIP1	0.24975	FAM184B	0.0342178	CACNA2D1	0.0330483	CLTA	0.0568509
1066	EFNA1	0.209893	DIS3	0.328949	GLRB	0.0401413	ZFP36L2	0.0675419	HECTD1	0.172616	CACNA1E	0.249428	LSM12	0.0341492	KREMEN1	0.0329895	TMC1	0.0568268
1067	FRMD4A	0.209859	WDR17	0.328939	ARL6IP6	0.0401407	ITGB1	0.0674575	PPTC7	0.172131	GMDS-AS1	0.24848	KDM5A	0.0341449	DHX34	0.0329382	FGF11	0.0567636
1068	TAF1D	0.209843	RPL28	0.327954	PLXNA4	0.0401112	C2orf88	0.0674304	ZNF544	0.172129	RAB11FIP4	0.24811	DENND4B	0.0340831	RTCB	0.0329095	ATP6V0B	0.0567553
1069	TMEM64	0.20913	HMOX2	0.327795	SPTLC1	0.0400023	FADS1	0.0674208	FAM185A	0.17208	RBBP6	0.247928	ZNF74	0.0340534	ZUFSP	0.03287	TNKS	0.0567068
1070	BDH2	0.209034	SPCS2	0.327588	ZNF169	0.0399657	TXNIP	0.0673319	VBP1	0.171954	PAG1	0.247623	MAPK8IP3	0.0338993	KBTBD12	0.032846	DPY19L3	0.0566648
1071	PRCC	0.20864	HEG1	0.32683	CEP128	0.0399574	COTL1	0.0672049	EMC3	0.171901	RASA3	0.24728	ELF2	0.0338951	RDX	0.0327991	LMBR1L	0.0565895
1072	COA1	0.208229	SPPL2B	0.326668	RUSC2	0.0398966	ZNF44	0.067065	ZKSCAN5	0.171386	EFS	0.247138	BCCIP	0.033835	PCBD1	0.0327816	ADORA2B	0.0565711
1073	PLCB1	0.20822	NRF1	0.326328	LTN1	0.0398023	PHF12	0.0669875	MAN1A2	0.171226	TIMM23	0.246919	TRIM23	0.0338162	SMAD3	0.032639	ARL8A	0.0565422
1074	PCMT1	0.208044	ZNF791	0.325581	ZNRF3	0.0397551	DIS3	0.0669624	AUH	0.171003	EMC10	0.245697	SURF4	0.0337817	GNPDA1	0.0325882	CRYAB	0.0565233
1075	CDK8	0.207952	LDLRAP1	0.323984	ST3GAL6-AS1	0.0397468	UBE3D	0.0669621	CEP70	0.170598	PCCB	0.245678	DPH3	0.0337657	ATP1B1	0.0325761	KRBA1	0.056476
1076	UBTD2	0.207772	LAP3	0.323912	MBD5	0.0395246	FYTTD1	0.0665921	EEF1G	0.170364	HYDIN2	0.245569	FUT10	0.0337545	RGL3	0.0325431	POLR2J3	0.0564278
1077	B4GALT5	0.207678	ZNF512	0.323639	WSCD1	0.039517	ANKRD6	0.0665398	GALNT7	0.170356	SOS1	0.245547	THTPA	0.03368	FBXO3	0.032517	SAMD4B	0.0563997
1078	NLN	0.207628	CLNS1A	0.321812	MBTPS1	0.0394718	CBX6	0.0663146	GLMN	0.170353	TMA16	0.245401	NPM1	0.0336107	ATP1A2	0.0325106	LINC00883	0.0561445
1079	ZNF471	0.207291	ASXL1	0.321704	RPS9	0.0394674	ATXN7	0.0662151	DLST	0.169976	METTL15	0.244655	RPL19	0.0335906	CUEDC2	0.0324729	BHLHE40	0.0559472
1080	WBP2	0.20708	ZNHIT1	0.321677	REPS1	0.0394532	MARCH5	0.0661041	COX5B	0.169941	ETV1	0.244281	C12orf42	0.0335229	ACADVL	0.0324396	MPHOSPH8	0.0558775
1081	SAFB	0.20704	TOR1AIP2	0.320825	PELI2	0.0393971	TMOD1	0.066088	CNTNAP2	0.16955	USP38	0.244029	RAB8B	0.033442	CMIP	0.0323947	LMAN1	0.0558718
1082	PSMA3	0.206918	PRCD	0.319883	CCNT1	0.0393165	PMEPA1	0.0658417	MTSS1L	0.169103	BRSK2	0.243832	SLC25A18	0.0334244	EFCAB7	0.032326	NTPCR	0.0557517
1083	MCF2L	0.206793	VLDLR	0.318829	SCAF4	0.0392661	SLC38A9	0.0656493	KDM1A	0.168902	AP2M1	0.243411	APBA2	0.0334241	CEP70	0.0322226	IGFBP7	0.0556168
1084	SLC48A1	0.205434	PARL	0.317763	ARL3	0.0390989	MAP4K3	0.0656053	ZNF629	0.168792	SPATS2L	0.243359	LMAN1	0.0333841	TMEM143	0.0321432	APLNR	0.0556076
1085	RASGEF1B	0.205222	ZBTB44	0.317687	AMBRA1	0.0390623	SLC36A1	0.0654667	MAP2K2	0.168685	ZW10	0.243316	ZCCHC8	0.0333671	C14orf159	0.0321151	ATP5A1	0.0556068
1086	RPL7A	0.205186	URI1	0.316847	OXNAD1	0.0390576	SERGEF	0.0654121	ASH2L	0.16864	RFNG	0.242697	ANGEL1	0.0332839	MRE11A	0.0320365	SLC48A1	0.0555526
1087	DUSP3	0.204004	KCNMA1	0.316342	NPLOC4	0.0389922	PEBP1	0.0653004	USP33	0.168431	IGFL2	0.242504	KAT6A	0.0332622	RPS2	0.0320259	CHD1L	0.0555363
1088	TRAFD1	0.203909	PPDPF	0.315135	FBXO33	0.038951	EXOSC10	0.0651969	ZNF76	0.168157	MYO19	0.242284	FTL	0.033196	RWDD3	0.0319836	PRDM2	0.0555218
1089	PTCSC3	0.203571	HADHB	0.314447	POLR1B	0.0389128	GRB2	0.0650632	GLB1	0.167627	YWHAE	0.241899	DPP4	0.0331929	ZMYM6	0.0319651	MIR181A2HG	0.0554186
1090	BLCAP	0.203041	FSIP2	0.31431	GDAP1	0.0389024	MB21D2	0.0647464	EEF1A2	0.167338	CHP1	0.241892	SOD1	0.0331175	MT1E	0.0319369	KDM5A	0.0551818
1091	TBCA	0.202838	YAE1D1	0.3142	TUBA1B	0.0388517	SNAP25-AS1	0.0647069	TRA2A	0.167058	PARG	0.241682	PLA2G4C	0.03306	DLG5	0.0319294	CUL5	0.0551528
1092	FKBP15	0.202828	RBM48	0.314119	NAPG	0.0387231	UBE3C	0.0646664	SH3GLB1	0.167051	GATAD2A	0.241596	ST18	0.0330012	ZMYM4	0.0318602	TMEM248	0.0551489
1093	RABL3	0.202781	CSE1L	0.313874	SGSM2	0.0387189	ZNF780B	0.0643304	RANBP9	0.166971	CTDSPL2	0.241415	PDIA3	0.0329496	C1QTNF1	0.0318093	RSF1	0.0550402
1094	FUT8	0.202377	ADAR	0.313692	SRFBP1	0.0386727	LEO1	0.0641446	C5orf15	0.166728	CEP290	0.2413	HECTD1	0.0329425	PICALM	0.0317954	CSNK1D	0.0549345
1095	ZNF75D	0.202376	TAZ	0.313421	SCP2	0.0386209	RALGPS1	0.0640875	PPM1G	0.16651	SON	0.241229	BLVRA	0.0329361	ACTR3	0.031792	DLGAP4	0.0549338
1096	ASUN	0.202281	RBFOX2	0.313261	RGMB	0.0385925	RBBP5	0.0640739	CHSY1	0.165645	SRFBP1	0.240762	NELFA	0.0329269	NFATC3	0.0316503	CLEC2D	0.0549125
1097	KIAA1715	0.20163	SYVN1	0.312273	PTPN14	0.0385855	KDM4C	0.0640688	CDC37	0.165379	ASH2L	0.240542	SLC6A1-AS1	0.032836	KRBA1	0.0315924	C1orf159	0.0548606
1098	FADS2	0.20152	CYSTM1	0.311788	EXOSC10	0.0385482	TMEM51	0.0640457	GRAMD4	0.165027	HERC2P3	0.240483	TRPC4AP	0.0328106	BNC2	0.0315132	GKAP1	0.0548564
1099	VPS26A	0.201156	PAK1	0.310789	SUV420H1	0.038486	UFL1	0.0640371	COPG2	0.164873	CEP120	0.240057	DYNLRB1	0.032757	DNM2	0.0314736	NOA1	0.0548314
1100	ARHGAP22	0.200968	GFPT1	0.310593	PUS7L	0.0384692	RABGAP1	0.0640113	KIAA1841	0.164199	MDC1	0.239445	SPPL2A	0.0327149	RPL13AP5	0.0313506	NECAP1	0.054787
1101	SCAF4	0.200901	PARP6	0.308753	C1orf43	0.0384508	UBE2W	0.0639906	DHRS7B	0.164015	DFNB31	0.238994	SLITRK1	0.032704	HKDC1	0.0312815	AADAT	0.0546998
1102	GHITM	0.200778	AFG3L2	0.308258	CMTM6	0.0384079	STIM2	0.0639657	CHPF	0.163773	DCBLD2	0.237898	RABL3	0.0326923	CDIP1	0.0312531	C1QTNF1	0.0546493
1103	TSPAN7	0.200512	POLK	0.307179	MARK3	0.0383206	EXOC5	0.0639487	CASC3	0.163728	CCDC148	0.237723	EFCAB7	0.0326692	CAMK4	0.0312077	NDUFA5	0.0545007
1104	DNAJC24	0.200338	EFCAB13	0.306409	ITPKC	0.0382423	RMDN1	0.0639448	COMMD5	0.16357	IFNAR2	0.23713	SPATS2L	0.0326456	ADAR	0.0311816	BRF1	0.0544752
1105	NDUFA5	0.199825	ZNF410	0.30623	DOCK5	0.0382095	VOPP1	0.0636363	SPOCK1	0.163497	TCF25	0.237125	ATRX	0.0326441	CNGA4	0.0311612	RAD17	0.0544348
1106	ERO1LB	0.199568	SMAD4	0.306203	GAB2	0.0381575	C12orf42	0.0636058	DHX9	0.163386	USP39	0.237111	SEMA3A	0.0325419	NCOA6	0.0311586	MIF	0.0542968
1107	EIF4E	0.199255	CTCF	0.3052	RAB5A	0.0379523	SMARCE1	0.0635153	GALNT2	0.163009	HELZ	0.236608	ANO3	0.0324719	TADA3	0.0311412	FAM19A5	0.0542833
1108	ATP5L	0.198625	ZNF439	0.30512	ST5	0.037825	NLK	0.0633765	SPRTN	0.16277	MARK2	0.236571	FBXW8	0.0324622	EIF2AK1	0.0310865	HKDC1	0.0542
1109	SHPRH	0.198131	ZCCHC10	0.304741	BCL6	0.0377894	VPS13D	0.0631895	SMARCE1	0.16276	HSPH1	0.236526	AZIN1	0.032356	PVRL3	0.030936	ZNF652	0.0541519
1110	FYTTD1	0.197924	AZI2	0.304033	ERO1LB	0.0377066	ADD2	0.0631745	PPP2R2C	0.162486	FOXRED1	0.236409	AMBRA1	0.0323558	JTB	0.0308806	BMP2K	0.0540971
1111	TAZ	0.197701	GTF3A	0.30392	GRHPR	0.0376936	KDM2B	0.0628879	DYNC1I2	0.162403	THTPA	0.235981	OR2AG2	0.0322801	ZKSCAN5	0.0308588	PI4KAP2	0.0540791
1112	RNF219	0.196981	TTYH2	0.303905	ZFP36L2	0.0373028	TAZ	0.0628497	C1orf122	0.161602	ARSB	0.235692	GNAI2	0.0322057	YY1AP1	0.03083	SLC25A37	0.0540624
1113	ZNF224	0.196523	ATR	0.303899	NUDT9	0.0372977	NFKB1	0.0627973	RIN3	0.161536	MAPK14	0.235496	CAPZA2	0.0321794	FAM134B	0.0308248	RNF19A	0.0538968
1114	STAT5B	0.195766	RAP2A	0.303398	ASTN1	0.0372553	PSME4	0.0627925	AMER2	0.160985	ARL6IP4	0.235487	TUBB2B	0.0321663	EEF1G	0.0308104	AKIRIN1	0.053894
1115	EFCAB7	0.195645	COX4I1	0.302852	CREB5	0.0371726	TCF25	0.0627494	ZCCHC8	0.160636	RPL29	0.234892	DLST	0.0321471	DCAF10	0.0307693	ARHGAP1	0.0537526
1116	RAN	0.195252	CALN1	0.301781	G6PC3	0.0371685	ANTXR2	0.0627005	SERAC1	0.160408	ZNF24	0.23457	DDX47	0.0321429	PCNX	0.0307667	COX7B	0.0536716
1117	XRCC6	0.195164	SLC39A13	0.301721	MN1	0.0371413	CBX4	0.062606	ITM2C	0.160174	RIT2	0.234406	SNX19	0.0321349	AGAP3	0.0307199	KHDRBS1	0.0535879
1118	PTPRE	0.195162	PLEKHH2	0.300666	IQUB	0.0370964	LINC00535	0.0626033	AP2B1	0.159916	BDH1	0.23386	AP2A2	0.0321003	B4GALT5	0.0307125	CACNA2D3	0.0535518
1119	CSPP1	0.194969	AP4E1	0.299736	TIMM23B	0.0370831	C1orf95	0.0625628	SLC22A5	0.159209	TOMM20	0.233726	ZNF883	0.0320801	MED4	0.0307065	RPA1	0.0535248
1120	MMAB	0.194833	CCK	0.299465	SEL1L	0.0370427	NXN	0.0625427	DLG5	0.158655	C4orf48	0.233428	TMED3	0.0320742	LRRC49	0.0307002	C9orf78	0.0533302
1121	NBR1	0.194813	AFMID	0.298699	UPP2	0.0370291	MYO19	0.0624087	FAM19A5	0.158599	KLHL42	0.233054	ZFAND6	0.0318721	MTF2	0.0306784	B2M	0.053328
1122	RFNG	0.194644	GPD2	0.298496	TIPARP	0.0370272	H3F3B	0.0623578	RAMP1	0.158406	PRKAR2B	0.232003	ZYG11B	0.0318205	SLC25A48	0.0306598	PLP1	0.0532649
1123	RPLP0	0.194618	PSMG2	0.298458	ZKSCAN1	0.036999	CMTR1	0.0622978	CASK	0.157651	ZFAND5	0.23126	CDC25B	0.0317932	PPM1G	0.030654	ANXA7	0.0532338
1124	LINC00844	0.194572	SMEK2	0.298181	ANXA7	0.0369892	RCAN2	0.0621982	HSP90B1	0.157641	FAM63B	0.230516	FAM179B	0.031787	ADH5	0.0306279	ZSCAN25	0.0532251
1125	INTS8	0.194408	C1orf159	0.298009	YY1AP1	0.0369373	OXTR	0.06215	RAB3GAP1	0.157479	ZCCHC10	0.230384	WDR33	0.0317262	LSM7	0.0305907	PDHB	0.0532219
1126	RABGAP1	0.194225	LRRC37B	0.297707	PITPNM2	0.0369151	BLCAP	0.0621307	CAPN1	0.157306	PSRC1	0.229829	CLOCK	0.0317089	NR1D2	0.0305717	LMTK3	0.0532067
1127	ZNF189	0.194213	ZNF224	0.29754	PABPC1	0.0368398	HS6ST2	0.0620283	ANKRD28	0.15724	HACL1	0.229617	SCD	0.0316647	ANAPC7	0.030562	RIMKLB	0.0531385
1128	TBC1D8B	0.193881	NDST1	0.29727	ARHGEF40	0.036837	MIF	0.0618103	CCDC174	0.156989	BMS1	0.228648	DCTD	0.0315315	CSNK2A1	0.0305425	C12orf76	0.0531254
1129	CPSF3L	0.193858	MAP1B	0.297037	FSIP2	0.0367074	HSPH1	0.0617611	PLEKHO1	0.156561	ITSN1	0.228384	SUMF1	0.0315079	U2AF1L4	0.0305048	BRI3	0.0531013
1130	SNX14	0.193792	AKIRIN1	0.296224	CASC3	0.0366226	RAB30	0.061732	SLC39A8	0.156388	FAM162A	0.227934	LHFPL2	0.0314771	RABGAP1	0.0305022	CCSER1	0.0529643
1131	GEMIN8	0.193026	RAD54L2	0.296176	PRPF39	0.0365798	KIAA1549L	0.0616397	ARHGAP42	0.156209	TMEM126B	0.227683	ZNF44	0.0314474	ZNF428	0.030497	MRPS34	0.0529152
1132	EOGT	0.192695	HNRNPA3	0.295658	CIAO1	0.036518	BEND7	0.0615812	TNR	0.156165	C14orf2	0.226838	GON4L	0.0312967	CCDC24	0.030496	BLCAP	0.0528811
1133	FOXRED1	0.192402	SRPRB	0.295658	NPL	0.036515	PCSK7	0.0615013	LMTK2	0.155821	ZNF568	0.22681	KDM2A	0.0312948	SAT2	0.0304788	MOAP1	0.0526772
1134	SYMPK	0.192116	FGD5-AS1	0.295568	ATF1	0.0363306	ARL3	0.0614938	SIGIRR	0.155482	CLYBL	0.226112	CCAR2	0.0312151	RFX7	0.0304783	PCYOX1	0.0525715
1135	LAMTOR1	0.191729	DUSP18	0.2947	GLMN	0.0362221	LINC00883	0.061466	C8orf59	0.155054	RPS9	0.226068	PDPR	0.0312127	FEZ2	0.0304727	MT1E	0.0525709
1136	PPTC7	0.19164	PPP2R3C	0.294558	NAA15	0.0361768	SAMD4B	0.0613927	MRPL45P2	0.154984	ZBTB43	0.22564	KIF24	0.031186	FOXRED1	0.0304572	C17orf85	0.0525647
1137	CTSL	0.191096	WBP4	0.294362	RYBP	0.0361188	EIF2AK1	0.0613561	CAPZA1	0.154912	CCAR2	0.224966	ARHGEF11	0.0311718	NSUN6	0.0303659	SQSTM1	0.0525497
1138	CECR7	0.191056	ITPKB	0.294252	OBSL1	0.0360881	BRK1	0.061307	HSPH1	0.154644	ZNF585B	0.224845	MTCH2	0.0311512	KAT6A	0.0302989	LARP1	0.0524774
1139	SYAP1	0.191022	PRICKLE2	0.293703	SSBP3	0.036048	BASP1	0.0611513	ILK	0.154604	FUBP1	0.224662	NDUFS4	0.0311164	ATHL1	0.0302915	ANTXR2	0.0524656
1140	MCMBP	0.190886	RAB4A	0.293604	C14orf2	0.0359896	MMP17	0.0610641	EPHX2	0.15424	PHACTR1	0.224507	ST8SIA3	0.0311161	SAP25	0.0302892	GALNT15	0.0524279
1141	PCCB	0.190788	FGGY	0.292839	PLOD2	0.0359712	QSER1	0.0610458	CSNK2A1	0.153489	FMN1	0.224024	RGPD8	0.0310991	SGK223	0.0302732	PSMG2	0.0522245
1142	NSUN6	0.190607	STX4	0.29223	AP2A2	0.0359509	RPS2	0.0609683	SKP1	0.153028	FCHO1	0.224007	ARL6IP4	0.0310983	MAEA	0.030222	DCTD	0.0521176
1143	UBE4B	0.190435	CEP128	0.291289	AAMP	0.0358726	BMP2K	0.0607443	ST3GAL2	0.152857	COX6A1	0.223131	C1QTNF6	0.0310722	SPOCK3	0.0300471	APCDD1L-AS1	0.0520731
1144	ANKRD10	0.190089	TRIQK	0.290767	HHIP	0.035862	TFAM	0.0606226	COX17	0.152845	USP40	0.223091	DNM2	0.0310077	TIMP3	0.0299438	LATS1	0.052047
1145	SERBP1	0.189936	ACTR3	0.290763	MACF1	0.0357607	BRMS1L	0.0604134	NSA2	0.152836	TBC1D32	0.222889	CNPY2	0.0310075	NUBP2	0.029926	FKBP8	0.0520359
1146	TRAM1	0.1899	BDH2	0.290608	ASH2L	0.0356988	GNAI1	0.0603918	CHD1L	0.152384	PSMG2	0.221777	METTL6	0.0310032	METTL23	0.0299014	TMEM251	0.0518587
1147	MAPK14	0.189587	RNF19A	0.29059	CNST	0.0355917	C9orf3	0.0602597	KLHDC1	0.152094	GJC2	0.22141	OSER1	0.0309349	MAPK3	0.02989	NSUN2	0.0518345
1148	EFCAB13	0.189544	KATNAL1	0.290313	SATB2	0.0353547	MAEA	0.0602171	AP4E1	0.151915	ABHD17A	0.22139	RNF41	0.0309119	MITD1	0.029858	MTO1	0.05177
1149	UACA	0.189191	DCTN1	0.290173	WNK1	0.0353226	B4GALT5	0.0602066	WAPAL	0.15175	MEIS1	0.221257	CA5BP1	0.0309099	FARP1	0.0298298	PCYT2	0.0517611
1150	PDHB	0.189179	TMEM248	0.290066	B4GALT5	0.0352629	SEPT10	0.0602034	SRPRB	0.151133	PIK3CA	0.220211	DTNB	0.0308262	FAM160A2	0.0297478	SCRN1	0.0516433
1151	KCNMA1	0.189035	ARMC10	0.289862	DNAJC17	0.0352406	MTG2	0.0601831	CYSTM1	0.151128	OLFM2	0.220131	DNAJC6	0.0307743	POR	0.0297339	WDR25	0.0515597
1152	VPS13A	0.188544	SPPL3	0.289594	LINC00894	0.0351552	CREBRF	0.0600189	BBIP1	0.150849	CPNE2	0.220051	ZNF609	0.0307507	TXNIP	0.0297307	RNF144A	0.0515437
1153	SLC39A10	0.188147	CARS2	0.288214	CCDC144A	0.0350495	KIAA0586	0.0599778	SSBP3	0.150453	CBX6	0.219552	TTC28-AS1	0.0307446	MB21D2	0.0296764	CSNK2A1	0.0514289
1154	MANSC1	0.187455	CLU	0.288186	FAM134C	0.0350349	ZNF471	0.0598087	ZDHHC13	0.15028	WAPAL	0.218852	TIPARP	0.0307129	VSIG10	0.0296359	MRPL1	0.0513738
1155	TCTN3	0.187348	UHRF1BP1L	0.28797	NAT14	0.0350327	IPO13	0.05979	DNAJC16	0.149959	H3F3B	0.218695	EIF3E	0.0307088	CARS	0.029622	P4HA1	0.0513606
1156	NMT1	0.187339	HSPH1	0.287225	TPP2	0.0350102	OLA1	0.0597175	SPTLC2	0.149862	PEX1	0.218464	ARHGAP1	0.0305115	HERC2P3	0.0296216	ZNF571	0.0513416
1157	RUSC2	0.187273	CAPS2	0.287224	AMD1	0.034969	METTL15	0.0595678	HEY1	0.149836	USP14	0.21844	CNIH3	0.0304663	PAQR8	0.0295863	CCNL2	0.0512545
1158	EXOSC1	0.187225	CBLB	0.287139	MYT1	0.0349573	LNX1	0.0594757	C14orf166	0.149567	SERINC1	0.218215	MDC1	0.0304618	PGRMC1	0.0295672	RPL35A	0.0512462
1159	C2CD5	0.186987	PNPT1	0.286616	MYO19	0.0349474	NT5C3B	0.0594654	NBR1	0.149535	KDM2A	0.217793	SLC16A7	0.0304144	TIMM23B	0.0294952	ATP1B3	0.0511948
1160	DPH5	0.186726	ZCRB1	0.286224	G2E3	0.0349417	MGAT4A	0.0593823	NFATC3	0.149214	MGA	0.217503	KCNA2	0.0303821	KDM2B	0.0294756	ZNF76	0.0510569
1161	UTP20	0.186722	RPL7A	0.28581	GTPBP10	0.0349379	URB1	0.0593506	UBTD2	0.148676	RPL15	0.217396	KIAA1549L	0.0303225	IPO13	0.0294211	CALU	0.0510069
1162	SPCS2	0.186721	ATP5F1	0.285693	UHRF2	0.0349226	SYNE2	0.0592856	ZMYM3	0.148613	PHYKPL	0.216133	RARS	0.0303034	BIN1	0.0294188	HSDL1	0.0509794
1163	NSRP1	0.18639	C19orf25	0.285179	HADHA	0.034779	LRP6	0.0592604	TMEM218	0.147806	NMD3	0.215635	SLC2A13	0.0302851	ARHGEF1	0.0293925	TMOD3	0.0509708
1164	DLEU1	0.185989	MRPL51	0.284714	DCBLD1	0.0347534	UBE2D1	0.0592468	FREM3	0.147455	SNX14	0.21557	KSR2	0.0302127	ZNF236	0.0292631	MEMO1	0.0509621
1165	TCF25	0.185714	RNF167	0.28468	ALMS1	0.034702	WDR12	0.0591984	WDR7	0.147394	TM7SF2	0.21524	ASAH1	0.0301996	ATP2B1	0.0292098	TBC1D10B	0.0509583
1166	RNF7	0.185578	SF3B3	0.284121	THBS4	0.0346168	SRSF2	0.0591389	GHITM	0.147382	DNAJC17	0.215147	MIR181A2HG	0.030197	BAZ1B	0.0291912	DDX10	0.0509156
1167	EAF1	0.185324	FUT9	0.283929	SRSF4	0.0346074	RNF112	0.0590156	SLC36A1	0.147325	FAXDC2	0.21514	FAM117B	0.0301463	RGS4	0.0290702	ARL6IP6	0.0507508
1168	OXNAD1	0.185156	ERI3	0.283472	XRCC6	0.0344739	IDS	0.0588743	ANKRD54	0.147243	GTPBP10	0.214896	RFNG	0.0301015	CACNB4	0.0289971	MRFAP1	0.0506478
1169	RAD21	0.185124	SAP30	0.28341	DHX34	0.0344618	TNPO2	0.0588133	GRM5	0.147013	KCNN2	0.214847	FEM1C	0.0300996	IFT27	0.0289845	DYNLL1	0.0505751
1170	UPF3B	0.184996	ELAVL1	0.282935	CCDC47	0.0343813	RAB39B	0.0587745	PVT1	0.146805	TM2D3	0.214717	MNAT1	0.0300916	PRPS1	0.0289661	SNX7	0.0505721
1171	ACTG1	0.184989	NIN	0.282475	FA2H	0.0343293	SPRTN	0.0587266	PTOV1	0.14643	ZCCHC8	0.214658	SLC17A5	0.0300483	TMEM55B	0.0289455	RPS5	0.0504301
1172	PPP2R2D	0.184953	ZCCHC16	0.282395	COMT	0.0342942	KCNQ2	0.0584735	PIH1D2	0.146428	RBX1	0.214284	DNAJC2	0.030047	ANTXR1	0.0289318	SLC25A39	0.0503439
1173	SNX3	0.18466	SV2B	0.282085	SMG6	0.034293	ILKAP	0.0584682	SOD1	0.146425	DCAF8	0.213941	FKTN	0.0300283	SNX19	0.0289016	PREX1	0.0502838
1174	TMBIM1	0.184623	TUBB	0.28182	FBXO22	0.0342151	TMA16	0.0581473	RNF141	0.145103	PPM1E	0.213489	KCMF1	0.0299898	CSRP2BP	0.0288259	ADAM23	0.0501423
1175	MAPK1	0.184412	TFAM	0.281222	ERO1L	0.0341608	EMC10	0.058139	LPAR3	0.144804	RAB6A	0.213253	CLTA	0.0299755	RBCK1	0.0287787	ZNF354C	0.0501218
1176	ELOVL7	0.184407	ATP2A2	0.281127	ZBTB8OS	0.0341381	ASRGL1	0.0579941	UBQLN1	0.144518	PUS7	0.213251	PPP2R2D	0.0299744	EOGT	0.0287248	CDH12	0.0500514
1177	METTL5	0.184387	APOA1BP	0.280943	GPC1	0.0341236	UBP1	0.0579442	PRDM2	0.144461	LATS1	0.21301	SDF2	0.0299694	USP10	0.0286679	TCTN3	0.0499794
1178	COX17	0.183969	B4GALT5	0.280531	DCUN1D5	0.0339202	DDX47	0.0578265	HEATR5B	0.14436	ARRDC3	0.212947	TOR1AIP2	0.0299642	MAP4K4	0.0286407	ACTR3	0.0499146
1179	AP2B1	0.183653	CES4A	0.279035	RNF40	0.0339202	RAP2C-AS1	0.0578052	TNRC18	0.14431	KDM3B	0.212886	ZWILCH	0.0299629	UBAP2	0.0286394	ELF2	0.0498216
1180	PLEKHH2	0.18308	TYMS	0.278245	ANGEL2	0.03387	LRRTM2	0.0577431	CYP2J2	0.143989	PI16	0.212854	FGGY	0.0299551	LPAR3	0.028617	ZNF224	0.0497805
1181	SLC8A1	0.182342	ASH2L	0.278143	COL4A4	0.0338613	CDC16	0.0577422	PSMA3	0.143187	OFD1	0.212388	TM2D1	0.0299134	RUFY3	0.0285413	AP2B1	0.0497586
1182	WDR27	0.182142	HDAC2	0.277999	BRK1	0.033761	DEAF1	0.0576891	DNAJC17	0.143157	OMA1	0.211802	SLC9A6	0.0299089	DYNC1LI2	0.028517	CHORDC1	0.0496802
1183	CTBP2	0.182089	PURB	0.277086	LIN7C	0.0337086	SYN3	0.0575419	RASA3	0.14312	UBR4	0.211497	CREB3L4	0.029894	EFTUD2	0.0284797	WDR48	0.0496039
1184	PAIP1	0.181616	NDUFAF2	0.277003	UBR4	0.033612	FAM198A	0.0575268	VDAC3	0.143067	KHDRBS1	0.210957	NDUFV3	0.0298856	PLOD1	0.0284592	ENTPD4	0.0495936
1185	CCNB1IP1	0.181571	COPB1	0.276996	CENPT	0.033583	KLRC2	0.0574676	MTDH	0.142951	JTB	0.210261	POLR2F	0.0298422	LEO1	0.0282857	PDIA3	0.049462
1186	TMTC3	0.18109	PSMA3	0.276291	FGGY	0.0335272	RNF11	0.0573517	GOSR2	0.142749	ACYP2	0.2102	PACS1	0.0298257	LSM5	0.0282365	DNAJC1	0.0493884
1187	FAM178B	0.180927	CERS2	0.275954	CSNK2A1	0.033502	RPS6KB1	0.0572693	YARS2	0.142694	VLDLR	0.20989	KLHL2	0.0298021	PGD	0.0282041	R3HCC1L	0.0493384
1188	OAT	0.180906	LARP6	0.275884	LINC00639	0.0333834	HDHD1	0.0571894	ST5	0.142401	SELT	0.20957	MMP24	0.0297804	TTC1	0.0281638	TBC1D12	0.0492458
1189	RPS9	0.180906	SEC61A2	0.275873	SRI	0.0333812	LRRC8D	0.0571658	LINC00632	0.142356	SAFB	0.209163	PSMA3	0.0297768	GLTSCR1L	0.0281048	EGLN3	0.0492357
1190	SKP1	0.18083	CDK13	0.275767	ZMAT5	0.0332163	AGO2	0.0571258	USF2	0.14234	NBR1	0.208664	CBR1	0.0297462	EARS2	0.0281046	C1QTNF6	0.0492238
1191	LRRC41	0.180738	CAPZA1	0.275658	EXOC5	0.0331484	YWHAQ	0.0570152	S100PBP	0.142158	CWF19L1	0.208625	SYNE2	0.0297279	DHRS4L2	0.0280894	TSGA10	0.0492217
1192	VMA21	0.180684	ARIH1	0.27562	CRLF3	0.0330831	BSN	0.0569953	ADAMTS3	0.141855	GATAD2B	0.20851	C8orf46	0.0296874	SH3D19	0.0280778	SLC7A10	0.0491904
1193	DLST	0.180589	CSTB	0.275373	FNBP4	0.0330689	DDX58	0.0568948	RHOQ	0.141734	FAM177A1	0.208378	TFAM	0.0296356	FBXW8	0.0280248	COG1	0.0491582
1194	ZDHHC13	0.180075	GATSL2	0.275288	NDUFB10	0.0329741	CLVS1	0.0568181	SPG7	0.141702	RILPL1	0.208171	HDAC11	0.0295288	NSRP1	0.028018	NFATC3	0.0488486
1195	RPL26	0.179895	ADH5	0.275042	LMBRD1	0.0329026	NKAIN2	0.0567762	ANXA7	0.141568	MAP3K3	0.207895	KLHDC1	0.029488	WDR55	0.0279346	ZC3H14	0.0487683
1196	DENND6A	0.17963	RPL13AP5	0.274693	LRRC37BP1	0.0328161	USP43	0.056716	GSPT1	0.141422	KNOP1	0.207709	GATAD2A	0.0294864	MYLK	0.0279096	PPP1CC	0.0487465
1197	ARHGEF12	0.179099	CMSS1	0.274504	HNRNPKP3	0.0326965	ALDOA	0.0566436	STX18-AS1	0.141415	PROX1-AS1	0.207684	KCNJ16	0.0294534	HMGXB4	0.0279006	ZNF804B	0.0485544
1198	RBM48	0.178409	LAMTOR1	0.274012	YWHAZ	0.0326742	FBXO31	0.05664	GMPR2	0.141199	MBIP	0.207558	NSRP1	0.0293958	ZNHIT1	0.0278887	TSPAN17	0.0483219
1199	NECAP1	0.178105	ACOT13	0.273211	TPT1-AS1	0.0326687	GGNBP2	0.0566109	MPHOSPH8	0.140822	AP1S2	0.207491	RBM11	0.0293699	CPNE8	0.0278759	PRR3	0.0482838
1200	CCDC109B	0.177712	RIN2	0.273163	TMEM131	0.0326661	RIMKLB	0.0564697	PMPCA	0.140761	MYLIP	0.207453	SNX5	0.0293365	CDC16	0.0278318	EARS2	0.0482309
1201	ANXA5	0.177654	PPP2R2C	0.273072	FLCN	0.0326564	PPTC7	0.0564587	C12orf49	0.140615	DTNBP1	0.207165	DCP2	0.0293321	FGF11	0.0278112	HSPH1	0.0481897
1202	KCTD2	0.177529	C1orf61	0.272832	GINM1	0.0326056	EXOSC1	0.0563191	RAD54L2	0.140452	PRR13	0.207032	SWAP70	0.0292261	FAM114A2	0.0277979	ZRANB2-AS2	0.0481497
1203	PDCD7	0.177331	GOSR1	0.271768	BHLHE40	0.0325819	ZBED3-AS1	0.0562843	THBS4	0.14032	CD226	0.206807	C1orf95	0.0292137	TAS2R10	0.0277762	PTBP2	0.0481201
1204	TMEM143	0.177203	MLLT6	0.27159	SLC40A1	0.0325297	PSD	0.0562814	SURF4	0.140147	PELI1	0.20662	SNAP47	0.0291876	CCDC85C	0.0277312	FAM214A	0.0481115
1205	EXOC5	0.177129	UBE2W	0.271417	FLRT2	0.0325177	XRCC6	0.0561245	AKT1S1	0.139721	EED	0.206368	ESR1	0.0291617	CD9	0.0277186	HCN1	0.0480241
1206	CCRN4L	0.176977	CTDSPL2	0.271246	DLST	0.0325126	TSGA10	0.0561131	HPS3	0.13959	KAT6B	0.206349	PSME4	0.0291521	HERC3	0.0277069	AP4E1	0.0480122
1207	MREG	0.176861	APOOL	0.270595	ANAPC5	0.0325065	CSNK1G3	0.0560931	PLP1	0.139454	ANKRD13B	0.205667	PRUNE2	0.0291012	C5orf24	0.0276551	NCALD	0.0479893
1208	UFSP2	0.176277	CUEDC2	0.27053	FAM189A1	0.0324948	CNNM4	0.0560904	WDFY1	0.138928	CCAR1	0.205338	LARP1	0.029056	DDAH2	0.0276384	PDXK	0.0479323
1209	MTCH2	0.176178	RALA	0.27025	CCDC146	0.0324651	LETMD1	0.0560744	SEZ6L	0.138834	SLC25A18	0.205333	LYSMD2	0.0290191	TMEM232	0.0276378	TNPO3	0.0479239
1210	FAM135A	0.17599	TXNDC16	0.269997	NUP210	0.0323244	CTSL	0.056031	TRIM56	0.138829	HIGD1A	0.205328	ELOVL4	0.0289704	CCT5	0.0276273	EIF5A	0.0478975
1211	LEPR	0.17586	CENPJ	0.269978	VEGFA	0.0323031	GPI	0.0558901	RPLP0	0.138783	KHDRBS2	0.205317	RAB11FIP2	0.0289043	EPHA5	0.0275934	PTPN12	0.0478753
1212	PARG	0.175795	YBX1	0.269816	KIAA0930	0.0320774	KAT2A	0.0558293	FBXO3	0.138548	ZFYVE27	0.205101	GHITM	0.0288682	KDM4A	0.0275922	DHRS4L2	0.0477936
1213	LTBP4	0.175675	KCNJ10	0.269659	DDX58	0.0320125	C9orf41	0.0556091	WDR41	0.138509	RBM48	0.20407	LRRC37A3	0.0288453	CSRP2	0.0275903	PPP1R7	0.0477879
1214	ZNF783	0.175163	YAF2	0.269493	PPTC7	0.0319503	YARS2	0.055479	HOOK2	0.138396	MAF	0.20388	BTAF1	0.0288349	MYOM1	0.0275662	ELMOD1	0.0477661
1215	ANKMY1	0.174868	ZBTB8OS	0.268493	PTP4A2	0.0318721	ITSN2	0.0553909	ARL5A	0.138137	HDX	0.203864	HIVEP3	0.0287539	EXOSC10	0.0275578	WDR33	0.0476729
1216	TRAPPC1	0.174856	RPTOR	0.268114	TRIM24	0.0318124	RNF115	0.0551201	ZNHIT1	0.138111	DLG5	0.203845	SMEK2	0.0287441	PNPLA2	0.0275385	HACL1	0.0475523
1217	GRID2	0.174835	CHMP7	0.26787	SLC36A1	0.0318007	PUS7L	0.055099	HKDC1	0.137699	KSR1	0.203759	KCND3	0.0286356	MFN2	0.027511	SSBP4	0.0475508
1218	FANCM	0.174749	MOB1B	0.267705	MSANTD2	0.0317769	CTBP2	0.0549966	SEC23A	0.137683	SLC1A1	0.203755	PARL	0.0285979	PROSER1	0.027503	HOOK2	0.0475175
1219	FOPNL	0.174341	PDGFA	0.267569	PPP1R7	0.0317704	DTWD2	0.0549163	SLC25A39	0.137216	TNKS2	0.203295	FSD1L	0.0285953	TTC26	0.027488	S100PBP	0.0474971
1220	CLNS1A	0.174074	UBA52	0.267218	TCEB1	0.0316902	RALB	0.0549143	SCG3	0.136335	GSTA4	0.20278	CBFA2T2	0.0285463	AP2A2	0.0274863	EXOSC10	0.047393
1221	OSER1	0.174051	FCHO2	0.266965	LNX1	0.0316365	SMPD4	0.0548724	UBE2W	0.136261	PIGN	0.202568	GNG2	0.0284851	ZNF652	0.0274697	PVRL3	0.0473856
1222	PSMA6	0.174013	IFT52	0.266646	TPGS2	0.0316068	RNF219	0.0547832	ANAPC7	0.135712	SCAF4	0.202352	MFSD6	0.0284672	BAIAP2L1	0.0274437	HECW1	0.0473012
1223	KHDRBS3	0.173869	MLH3	0.26648	BLCAP	0.0315908	SEC14L2	0.0547001	DDX10	0.135662	MB21D2	0.201962	EXOG	0.0284546	CLINT1	0.0274386	PM20D2	0.0472662
1224	COG4	0.173596	CSNK1D	0.266007	FBXO3	0.031588	TOR1AIP1	0.0545807	PSMB1	0.135622	PGGT1B	0.201237	CSRP1	0.0283062	ARHGAP6	0.0274215	SPATA13	0.0472531
1225	FAT4	0.173316	TOP3A	0.265677	ABCB7	0.0315739	HIGD1A	0.0545381	PDE8A	0.135619	CA5BP1	0.20121	C1orf43	0.0283045	PKD1L1	0.0273386	SAMD11	0.0472234
1226	CCAR2	0.173013	DOCK11	0.265657	INTU	0.0315505	GOSR1	0.0544824	TCTN1	0.135444	ZNF75D	0.201137	UBR4	0.0282905	APOOL	0.027319	KIAA0141	0.0469504
1227	CIR1	0.172922	NBR1	0.265459	VRK2	0.0315307	ELFN2	0.0544559	P2RX4	0.135423	COX17	0.200809	SOS2	0.0282869	SPPL2A	0.0272287	CYSTM1	0.0469321
1228	DCC	0.172805	SLC38A2	0.26472	UBASH3B	0.03152	SLC35A1	0.0541983	TMEM33	0.13535	TMEM261	0.200648	RSRC2	0.0282858	MTDH	0.0272283	DNAJC24	0.0469083
1229	GAS7	0.172588	TANGO2	0.264495	TFAM	0.0315117	PTPRJ	0.0541332	DDX60L	0.135164	TRAPPC10	0.200316	ESF1	0.0282796	CNPY2	0.0272219	PSMA3	0.0468868
1230	RFX3	0.171804	TMEM179B	0.263547	PSMA3	0.0315079	STARD4	0.0541	TMTC1	0.13497	BAIAP2L1	0.200194	PDAP1	0.0282725	RPL23A	0.0272023	METTL23	0.0467168
1231	NPM1	0.171566	ARID5B	0.263275	GCC2	0.0314995	CHD1	0.0540497	NREP	0.134941	MLEC	0.200089	GPALPP1	0.0282198	GLRX	0.0271974	EP400	0.046645
1232	APOLD1	0.171486	LGALS3BP	0.262759	STK33	0.0314693	SLC15A2	0.0540387	EIF3M	0.134872	SDC4	0.199929	DYRK4	0.0282124	PTCHD2	0.0271832	OPA3	0.0466347
1233	PHF12	0.171398	MTCH2	0.262498	SERINC3	0.0314637	TMEM222	0.0540355	FAM114A2	0.134785	STK4	0.199526	WDR59	0.0282107	CALY	0.0271459	CASP3	0.0465866
1234	TGS1	0.17129	CARF	0.261843	BET1	0.0314072	GLUL	0.0539983	SLC9A6	0.134768	GOLT1B	0.199313	FAM13A	0.028201	ZNF76	0.0271441	RPL28	0.0465648
1235	NUP98	0.171204	PRR3	0.261068	RAP1GAP	0.031398	GLT1D1	0.053941	PPP2R3C	0.134553	ARHGEF26-AS1	0.199247	NIPA1	0.0281858	FGD6	0.0270896	CHMP4A	0.0465504
1236	GABARAP	0.171106	TET3	0.260965	DEGS1	0.0313578	HSPD1	0.0539356	PRPS1	0.134514	SEC24C	0.198624	AP3S1	0.0281494	EMC6	0.0270718	DTNBP1	0.0464413
1237	AP4S1	0.170369	PHGDH	0.260952	SIK2	0.0312595	MOV10	0.0538572	POLN	0.134207	MRPL35	0.198241	SLC35A1	0.0281003	PUS7L	0.0269013	BCL9	0.0464406
1238	TXNIP	0.170094	PRPF18	0.260865	SERAC1	0.0311864	PSMA3	0.053785	TPM4	0.133986	C1orf21	0.197154	INIP	0.028092	ADCY10P1	0.0268925	ZBED3-AS1	0.0464144
1239	AUP1	0.17009	AHCYL1	0.260712	CTTN	0.0311018	DUSP11	0.0536614	POLR2J3	0.133985	DDX10	0.197089	PSMG2	0.0279984	BRF1	0.0268283	PDPR	0.0462919
1240	BRCA1	0.169867	ITFG2	0.260684	CLCC1	0.0310871	CCND2	0.0536563	NDUFS3	0.133945	APTX	0.196777	TRAK2	0.027997	TWF1	0.0267963	TNKS1BP1	0.0462694
1241	KIAA0430	0.169853	KCTD2	0.260448	EML4	0.0310489	SCYL3	0.0536546	WDR37	0.1337	PAK2	0.19673	TMA16	0.0279314	UBP1	0.026796	ELOVL1	0.0462064
1242	LRRTM2	0.169271	CCNB1IP1	0.259886	THTPA	0.0309751	ZNF410	0.0536357	CEP290	0.133613	PEX3	0.196393	C20orf187	0.0279233	ELAC1	0.026788	SERP1	0.046034
1243	SRP54	0.169255	PUS7	0.259784	MMP24	0.0309445	CCDC174	0.0535951	CHP1	0.133482	SNRNP40	0.196063	VPS39	0.0279001	ZNF24	0.0267617	MYEOV2	0.0460013
1244	CDK12	0.169052	COX6A1	0.259773	INTS9	0.0309231	ELMO2	0.0535297	NSUN6	0.133399	CTSL	0.195218	ZNF710	0.027879	NREP	0.0267212	PALM2-AKAP2	0.0459851
1245	CLCC1	0.168384	KCNQ1OT1	0.25935	COMMD1	0.0309081	ZC3H14	0.0534554	UPF1	0.133371	PBXIP1	0.195073	METAP1	0.0278677	ILK	0.0267168	TRPC4AP	0.0459556
1246	ATP2B1	0.168259	C11orf71	0.259007	FMNL3	0.0308576	WFS1	0.0533926	MGMT	0.133008	UQCR10	0.194716	FGD1	0.02785	KLF9	0.0266679	FAM134B	0.0458805
1247	POGLUT1	0.168065	CWC27	0.257744	SYN3	0.0307529	ST18	0.0533853	NECAB1	0.132977	KLHL13	0.194458	SEC63	0.0277887	CARS2	0.0266621	PRMT7	0.0456993
1248	NDEL1	0.168063	NAIP	0.257091	BCOR	0.0307197	GRB10	0.053385	PLRG1	0.132948	SPPL2B	0.194278	SAMD4B	0.0277159	DLG4	0.0266023	UFSP2	0.0456923
1249	FAM127B	0.167824	TBC1D22B	0.256957	MOB3B	0.0307063	RGS12	0.053321	RNF40	0.132784	SCP2	0.194203	PIK3CB	0.0276463	C12orf76	0.0265737	ACADM	0.0456482
1250	ETNK1	0.167583	GM2A	0.256883	POLR2F	0.0306179	QTRT1	0.0533001	TECR	0.13263	SLC22A17	0.193849	CCDC58	0.0276032	SCN1B	0.0264579	TNR	0.0456375
1251	GAP43	0.167489	NDUFS2	0.256661	TRIM27	0.0305793	KIAA0930	0.0532914	TRA2B	0.13236	ATP10D	0.193702	PRDX1	0.0275765	PCYT2	0.0264533	APRT	0.0456069
1252	CCDC125	0.166838	PIGT	0.255841	PGGT1B	0.0304907	FBXO42	0.0531434	MED27	0.132305	CYP2J2	0.193266	APOA1BP	0.0275734	AMN1	0.026432	DCAF10	0.0455605
1253	DHFR	0.166715	ZHX2	0.255718	PPP2R3C	0.0304781	UQCC1	0.0531426	NR2C1	0.132018	DTD1	0.193088	CEP290	0.0274224	IGSF8	0.0264262	BAG5	0.045521
1254	IL10RB	0.166354	PLCL2	0.255607	PPP1CC	0.0304547	EXOC1	0.0529506	WIPI1	0.131812	CHMP7	0.193018	CX3CL1	0.0273792	DNAJC11	0.026412	SYPL1	0.0455189
1255	SYNJ1	0.166249	MICAL2	0.255524	RANBP9	0.0303964	COL4A3BP	0.0528671	NCOR2	0.131691	FAM174A	0.192783	WDR48	0.027348	B3GAT1	0.0263558	NPRL3	0.0454688
1256	ANKRD18A	0.166209	MRPS34	0.255175	FAM171A1	0.0303638	NETO1	0.0528133	MCFD2	0.1312	MCF2L	0.1925	PCDH1	0.0273326	GTF2F2	0.0262331	FGF12	0.0454485
1257	CRTC3	0.166126	PPWD1	0.254773	AGAP6	0.0303386	ABCA1	0.0527652	NLK	0.131139	CCDC109B	0.191957	RYR3	0.0272954	ERI1	0.0262257	TNPO2	0.0454165
1258	FOXK1	0.166103	DHX29	0.25416	GLE1	0.0303221	CA5BP1	0.0526771	TUBA1B	0.131061	FBXO3	0.191695	TMEM165	0.0272832	SEC24C	0.0262245	MSL1	0.0453982
1259	ZBTB43	0.165896	PCYT2	0.253853	RPS2	0.0302017	FAM134C	0.0525281	PTPRE	0.130914	EDNRB	0.191563	TERF2	0.0272551	CHFR	0.026219	PFKFB4	0.0453972
1260	ITGA2	0.165684	NUDT9	0.253656	ATL2	0.0301831	UNC13B	0.0525232	ATR	0.130807	SLC4A2	0.191277	PURB	0.0272434	STK39	0.0262158	C1orf122	0.0453227
1261	EFTUD2	0.165654	NNT	0.253123	NETO2	0.0300114	CPSF3L	0.0524563	ZNF568	0.130728	SMARCA4	0.191008	RPRD1B	0.0271661	DIRC3	0.0261998	TTLL7	0.045272
1262	BRMS1L	0.165316	MMAB	0.252852	DAZAP1	0.0299772	MRPS6	0.052384	LINC00685	0.130555	BTD	0.190895	ZNF540	0.0271062	RBM6	0.0261625	HRH1	0.0452237
1263	PWP1	0.165098	GDAP1	0.252587	H2AFY2	0.0299615	COL19A1	0.052253	UFL1	0.130279	PPTC7	0.19074	PUS7L	0.027105	XPO4	0.0261609	XPO6	0.0452186
1264	EIF2B3	0.165074	FAM19A2	0.252055	ZNHIT6	0.0298629	PABPC1	0.0521734	FARSB	0.130212	ZNF471	0.190668	GFOD1	0.0271039	ABI2	0.0261591	FAM98B	0.0451785
1265	CROCCP2	0.164825	MLEC	0.251519	MPHOSPH9	0.0298055	G6PC3	0.0521709	JUNB	0.129882	TSC22D2	0.190528	UPP2	0.0270548	BDNF-AS	0.0261384	OSMR	0.0451681
1266	CCNYL1	0.164725	FSCN1	0.251003	MTMR1	0.0297794	CEP57	0.0520332	OPA3	0.129855	API5	0.190493	DNAJC11	0.0270285	SLC38A9	0.0261072	RBCK1	0.0451545
1267	CCK	0.164202	LETMD1	0.250911	IDS	0.0296706	FAM63B	0.0519821	ULK3	0.129185	KCNQ1OT1	0.190221	SESTD1	0.0269937	SLC25A5	0.0260961	KCNA1	0.0451529
1268	CNBP	0.164151	ZNF226	0.250821	EXT2	0.0296372	RUSC2	0.051949	UBE2Q2P2	0.129116	NECAP1	0.18998	SEC62	0.026928	RPL28	0.0260819	IFRD2	0.0451153
1269	SP3	0.163825	RAB2B	0.250459	KRAS	0.0296276	MAN2A1	0.0518877	MIR181A1HG	0.128617	TPGS2	0.189867	SACS	0.0269126	PMS2P1	0.0260778	WIPF1	0.0450187
1270	CALY	0.163747	SLFN5	0.250219	COG1	0.0296272	IER3IP1	0.0518643	XPR1	0.128478	FOXJ3	0.189669	GRB10	0.026872	NGLY1	0.0260585	GALNT13	0.0450143
1271	PAXBP1	0.163492	BAZ1B	0.249981	DUSP3	0.029597	UGT8	0.0517003	IMPA2	0.128363	VDAC3	0.189577	FLNB	0.0268548	KDM5A	0.0260379	PARP8	0.0450062
1272	LONP2	0.163284	MTO1	0.249425	TRPC4AP	0.0295924	EPS15	0.0515967	B4GALT5	0.128356	DIAPH2	0.189369	TET1	0.0268438	DENND4B	0.0260029	KIF5B	0.0449919
1273	C1orf174	0.163208	FOXRED1	0.249177	TSC22D2	0.0295658	CCT5	0.0515664	ZBTB7A	0.128231	EPDR1	0.189284	TET3	0.0268425	NLN	0.0259497	GALNS	0.0448577
1274	SNCA	0.162794	CBX4	0.248899	FAM35A	0.0295575	NHP2	0.0515175	ST3GAL1	0.128045	ZNF276	0.188776	ITSN2	0.0268396	OSBPL11	0.0259474	C5orf15	0.0448401
1275	ATP5F1	0.162533	WDR44	0.248691	GATC	0.0294693	CNBP	0.0514578	ITSN2	0.127943	C5orf28	0.188776	UBXN7	0.0268008	EFEMP2	0.0258541	SCYL3	0.0448071
1276	RNF19A	0.162487	FAM168A	0.248634	SWAP70	0.0294618	TOPBP1	0.0514516	TTC1	0.127792	GRIK4	0.188648	BPGM	0.0267714	PSMG2	0.0258347	MFN2	0.0446611
1277	CRLF3	0.162456	NSA2	0.24788	ABLIM1	0.0293815	NDFIP2	0.0512802	UBAC2	0.127766	NAIP	0.188596	CXorf38	0.026759	ATR	0.0258135	SYNJ1	0.0446557
1278	PCA3	0.162358	XRCC6	0.247742	NSRP1	0.0293786	APC2	0.0512772	PNPO	0.127392	KIF5C	0.188266	NKAIN4	0.0267109	PFKFB4	0.0257951	RAP2C-AS1	0.0446476
1279	SWAP70	0.162168	ERC1	0.247353	KIAA1456	0.0293713	ZNF571	0.0511214	C1QTNF1	0.127356	PUS7L	0.187748	H2AFY2	0.0266837	VARS2	0.0257795	CCDC130	0.0445817
1280	SYVN1	0.162071	MAP3K13	0.247106	IFNAR2	0.0293281	MCMBP	0.0511187	PACSIN2	0.127271	CNOT6	0.187478	SPOPL	0.0266487	BRINP3	0.0257395	RAB18	0.0445508
1281	GTPBP10	0.162061	ILKAP	0.24659	ALOX12P2	0.0292482	GLB1	0.0509529	KLHL13	0.127263	CLIC4	0.186902	TMEM14A	0.0266458	ZFX	0.0257351	AKTIP	0.0445399
1282	TECPR2	0.161196	TIAM1	0.246433	ZNF571	0.0292158	ATP1A3	0.0508819	FEZ2	0.127259	SPRTN	0.18685	EML1	0.0266277	DGKD	0.0257249	THOC1	0.0445396
1283	SETBP1	0.161151	PRCC	0.246377	NR1D2	0.0292117	ATG5	0.0508487	AGAP3	0.127005	ZNF107	0.186772	DNMBP	0.0265971	TMEM248	0.0257127	IPO13	0.0445325
1284	NDUFS4	0.160921	SMAP1	0.245816	H3F3B	0.0291844	CHORDC1	0.0507993	ARHGEF6	0.127002	CDC42SE2	0.186683	PLXNA2	0.02652	PDCD7	0.0256291	EFTUD2	0.0445303
1285	TCEB2	0.160577	TM7SF3	0.245815	PDE3B	0.0291842	TPM4	0.0507661	ENGASE	0.126994	FAAH2	0.186408	PPFIA1	0.0264865	SGK494	0.0256071	FNIP1	0.0444924
1286	GATC	0.160477	EDC4	0.245274	CCDC92	0.029154	OR2AG2	0.0507101	CYC1	0.126902	EEF1G	0.186316	CDH12	0.0264602	FNBP4	0.0255952	SPTLC1	0.044456
1287	MINPP1	0.159922	DDB1	0.24452	ZNF471	0.0290683	CCRN4L	0.0507067	ERLIN2	0.126851	CHST9	0.186256	KIF5C	0.0264491	TNKS1BP1	0.025582	XYLB	0.0443463
1288	TBCC	0.159768	KDM4A	0.244003	SPRTN	0.0290395	TNFSF13B	0.0506899	ZNF611	0.126841	ZDHHC11B	0.185882	RAB39B	0.0264241	SKIV2L	0.0255682	MAEA	0.0443227
1289	TRPM6	0.159678	COX8A	0.243866	BBIP1	0.0289775	TRAF4	0.0505966	PLOD1	0.126796	SMARCE1	0.18579	SCPEP1	0.02638	SELO	0.0255059	NLK	0.0442474
1290	EP300	0.159541	RNF145	0.243766	CTNNA1	0.0289163	GLG1	0.050495	SHROOM2	0.126752	SGPP1	0.18523	C1orf35	0.0263081	PPP1R37	0.0254916	VWA3A	0.0442357
1291	VWA1	0.159518	RNF139	0.243492	GNL2	0.0288664	SLC36A4	0.0504778	IFNAR2	0.126614	FAT4	0.184728	ANKRD54	0.0262941	HEATR5B	0.0254885	MARC1	0.0442071
1292	LIN7C	0.15916	SHQ1	0.24349	MTDH	0.0288649	TMEM55B	0.0504042	UBE2G2	0.126166	COX5B	0.18454	RDH11	0.0262699	C4orf29	0.0254735	CCDC137	0.0441445
1293	DHRS12	0.158826	TOB2	0.24332	TMEM232	0.028861	BMP7	0.0503487	WARS2	0.125769	HS6ST1	0.184094	MPC1	0.0262346	RALGDS	0.0254499	CCAR2	0.0441261
1294	TMEM206	0.158065	THBS4	0.242089	UBQLN1	0.0288563	PVALB	0.0502181	CNIH1	0.125729	NLN	0.183997	AMD1	0.0261718	SLC25A46	0.0254346	RPL15	0.0440123
1295	AGGF1	0.157816	FSD1L	0.242065	SAP30	0.0288274	CYTH1	0.0501428	TXLNG	0.125497	PRRC2B	0.183937	FBXL13	0.0261068	GAA	0.0253733	SCOC	0.0439975
1296	IPO8	0.157608	DICER1-AS1	0.241588	GALNT14	0.0287904	CREB1	0.0501079	SORCS1	0.125412	CNIH1	0.183248	CTCF	0.0260804	DNAJC17	0.0253168	CDK8	0.0438749
1297	NIPA1	0.1576	CCDC130	0.241051	TAZ	0.0287645	LINC00882	0.0500756	UBAP2	0.125307	WDR6	0.183005	B3GALT1	0.0260588	FAM98B	0.0253054	NDST1	0.0437978
1298	BMP2K	0.157544	CDH1	0.240942	FAM174A	0.0287458	FGD5-AS1	0.0499645	RGS12	0.125147	ATP1B3	0.182759	ATG3	0.0260447	ZBTB16	0.0252704	SPG7	0.043792
1299	FBXO25	0.157305	KLHL13	0.240826	SP3	0.0285264	SIRT5	0.0498993	ZNF710	0.125105	EIF2AK1	0.18273	GMDS	0.0260196	SCAF4	0.0252623	ZNF641	0.0437186
1300	RALA	0.157281	NAALADL2	0.240767	ZNF276	0.0284912	HRAS	0.0498351	ZSCAN30	0.125048	ANO2	0.182594	RBM25	0.0259851	KIAA0586	0.0252524	SESTD1	0.0437145
1301	ANKRD54	0.157254	CCDC167	0.240735	SLC4A8	0.0284634	FBXO17	0.0497402	STK39	0.124932	VDAC1	0.182533	RALB	0.0259097	HRAS	0.0252408	SKIV2L2	0.0436499
1302	FAM168B	0.157086	SSH1	0.240616	KHSRP	0.0284295	MN1	0.0496457	RXRB	0.12471	TMEM251	0.18229	TBC1D3P6	0.0258986	BCAP31	0.0252094	TOPBP1	0.0435936
1303	DAD1	0.156948	PTOV1	0.240605	UQCC1	0.0283981	UBE4A	0.0495091	HDAC11	0.124696	LAPTM4B	0.182165	PDHX	0.0258636	ZNF98	0.0251949	LYRM9	0.0435001
1304	UBA52	0.156872	TEF	0.240066	PHKB	0.0283655	DMXL1	0.0495049	KHDRBS2	0.124681	PSMB7	0.181956	LIN7C	0.0258105	DEAF1	0.0251362	GATAD2B	0.0434633
1305	ARL6IP5	0.156854	OBFC1	0.239681	AEBP2	0.0283267	DENND6A	0.0494897	INPP1	0.124672	LSM12	0.181665	CWF19L2	0.0257689	GMPR2	0.0251317	NEDD4L	0.0434434
1306	FAM66D	0.156835	TRIM59	0.239257	SPPL2B	0.0282826	ARHGAP1	0.0494496	FSTL1	0.124253	MOSPD2	0.181351	LRIG1	0.0257094	CYC1	0.0251248	POGLUT1	0.0434066
1307	AGA	0.156703	UBA2	0.238974	MEF2C	0.0282766	ARL10	0.0493769	METTL6	0.124171	PDCD7	0.181301	ZC3H15	0.0256782	NUCB1	0.0251015	COL7A1	0.04335
1308	PRR13	0.156292	SLC25A39	0.238543	ANKRD6	0.0282739	C3orf70	0.0492112	ADAMTS6	0.124102	ZNF398	0.181213	NRIP1	0.025673	PHKG1	0.0250822	NPIPB3	0.0432472
1309	XPO5	0.156108	SRP68	0.23848	SEC62	0.0282714	ST3GAL6-AS1	0.0491167	UQCRFS1	0.123906	C20orf194	0.181054	PEBP1	0.0256284	RPLP0	0.0250609	TFRC	0.0431586
1310	C14orf166	0.155769	ARFGEF2	0.23837	ZNF804A	0.0281957	DHX34	0.0490902	SLC35B3	0.12364	RPS2	0.180997	NUDT5	0.0256276	TPT1-AS1	0.0249839	ANKRD33B	0.0428729
1311	LGI3	0.155496	LYRM7	0.237503	DCLK1	0.0281398	CCDC25	0.0490522	ZNF98	0.123584	LPCAT3	0.180909	TUBA1B	0.0256243	KCMF1	0.0249745	ATP6AP1	0.0428279
1312	ARL6	0.155439	VWA1	0.2375	KDM5A	0.0281193	ZCCHC8	0.0490089	TMEM47	0.123518	REEP5	0.180867	ENOSF1	0.0256187	SGPP1	0.0249071	DOK5	0.0428088
1313	MRPS36	0.155177	PWP1	0.237415	CSPP1	0.0280596	TMEM206	0.0489979	LMF2	0.123267	TRA2B	0.180821	ATP5A1	0.0254856	DNAJB5	0.0248937	EMX2	0.042724
1314	MCCC2	0.15506	ABCA2	0.2374	DAB2	0.0280541	MRPL1	0.0488928	SAMD4B	0.123204	LAMTOR1	0.180817	ARL6IP6	0.0254849	HMGN2	0.024892	GMPS	0.0426508
1315	PAQR6	0.155038	EML5	0.237284	SLITRK1	0.0280459	DLGAP2	0.0487908	DCAF10	0.123032	PFKFB2	0.180201	FAM21C	0.0254808	TBCA	0.0248609	CDC5L	0.0426209
1316	DDB1	0.154931	BTBD8	0.237078	CLDN10	0.0280092	GABBR2	0.0487644	P2RX7	0.122911	RNF111	0.180047	NUP214	0.0254561	AP1G1	0.0248522	KLHL13	0.0426074
1317	C10orf107	0.154892	FAM200A	0.236955	SSBP2	0.0279926	POLR2F	0.0487284	TMEM168	0.122825	RNF115	0.17963	CRYZL1	0.0254317	CCNB1IP1	0.0248069	FOXRED1	0.0424768
1318	HPS4	0.154742	NDUFB10	0.236619	ZFAND5	0.0279619	DAB2	0.048695	MIPOL1	0.122651	ZSWIM5	0.17942	USP9Y	0.0254199	AGMO	0.0247301	SLC39A13	0.042445
1319	CDH1	0.154607	IQCB1	0.235763	VDAC3	0.0279495	TMEM231	0.0486706	SAMD11	0.122614	TRUB1	0.179335	FAM134C	0.0254012	NFXL1	0.0246952	RPAP2	0.0424389
1320	MGAT3	0.154443	GOLT1B	0.235307	DLD	0.0278834	LMTK2	0.0486307	PRR13	0.122596	TROVE2	0.178976	SLC9A7	0.0253769	TIMM17A	0.024644	CHP1	0.042432
1321	STX4	0.154188	TNPO1	0.235241	WFS1	0.0278404	RNFT1	0.0485296	SEPT8	0.122579	STAU1	0.178884	RBMX	0.025372	CBWD2	0.0246411	DIAPH3	0.042384
1322	RNF167	0.154167	MCFD2	0.235154	TMEM126B	0.0278135	DENND4B	0.0484762	BRCA1	0.122442	KLHL24	0.178845	CNNM2	0.0253379	SNX3	0.024621	LASP1	0.0423717
1323	HPN-AS1	0.154098	PRR13	0.234828	COLQ	0.0277948	DTD2	0.0484475	FSTL4	0.122371	CEP57	0.178709	NAV2	0.0252862	CCDC137	0.0246208	POMT2	0.0423196
1324	ARHGAP12	0.153894	GRIK4	0.234794	FAM118A	0.0277766	DYNLRB1	0.0484475	DCTD	0.122153	TOR1AIP2	0.17828	MCFD2	0.0251968	IQUB	0.0246114	RNF14	0.0422833
1325	HLA-A	0.153665	VPS13A	0.234493	SNAP25-AS1	0.0277376	AAMP	0.0482622	ZNF845	0.122129	NEO1	0.178123	FAM198A	0.0251818	MRPL16	0.0245864	TET2-AS1	0.0422264
1326	FAM98B	0.153406	PCA3	0.233401	COL9A2	0.0276463	HERC2P2	0.0482612	ATP9A	0.121547	ANXA7	0.178081	MSRA	0.0251794	RTN4	0.0245792	PSMD13	0.0421715
1327	MRPL51	0.153214	GAA	0.233118	MARCH8	0.0275422	KLHL12	0.0481333	NECAP1	0.121508	SLC38A2	0.177996	UBE3C	0.0251786	SPCS2	0.0245739	SERAC1	0.0420806
1328	BRSK2	0.153166	TYRO3	0.232843	BACE1	0.0275308	HADHA	0.0481098	CHD8	0.121216	FAM66D	0.177904	TTC19	0.0251313	NR2C1	0.0245245	MICU3	0.0420503
1329	TRAM1L1	0.153073	SAT2	0.232491	HSPD1	0.0275155	ZDHHC13	0.0479599	CHORDC1	0.121119	ARMC2	0.177884	LMTK3	0.0250925	LATS1	0.0245061	MCFD2	0.0420291
1330	LYRM9	0.152827	ZSCAN30	0.23225	NIPAL3	0.0274583	GAP43	0.0479342	CCDC130	0.121105	TRMT10B	0.177542	ALDH7A1	0.0250556	MCMBP	0.0244962	BRD9	0.0419996
1331	FGD5-AS1	0.152797	AUH	0.232075	UBE2D1	0.0274551	B3GAT1	0.0479282	N4BP2L1	0.121101	ZMYM6	0.177364	NDUFA9	0.0250291	RPL6	0.0244059	SSBP3	0.0419568
1332	PLBD2	0.152658	PITPNC1	0.232061	ST6GAL2	0.0273749	AP4E1	0.047917	BEND6	0.121079	HBS1L	0.177364	CHSY1	0.024954	TMEM126B	0.0243873	APTX	0.0419133
1333	KRBOX4	0.152629	ZNF667-AS1	0.231845	PRRC2C	0.0273716	KCNJ10	0.0477771	BRK1	0.12092	NPM1	0.177074	CREM	0.0249108	ACAA2	0.0243608	NBR1	0.0418927
1334	RHOT1	0.152624	GTPBP10	0.231428	PPP1R9A	0.0273266	SEPT2	0.0477337	CALM3	0.120853	PFKFB4	0.176969	MSRB3	0.0249073	MSI1	0.0243326	ADAR	0.0418619
1335	ARFGAP2	0.152412	SLC36A1	0.231369	DIS3	0.0273097	ERO1L	0.0476586	TRIM24	0.120133	BHLHE41	0.17688	DHX57	0.0248828	LMBR1L	0.0243258	ADCY10P1	0.0418036
1336	CDH12	0.152369	RHEB	0.23129	INTS4	0.027272	OFD1	0.0475978	LHX2	0.120062	ARL5A	0.176476	MTO1	0.0248755	NOMO1	0.0243224	SMO	0.0417237
1337	ACYP1	0.152306	AP2S1	0.231138	CNTN5	0.0272491	GLTSCR1L	0.0475594	DHX34	0.119976	CHD1	0.176188	DENND1B	0.0248316	CEP128	0.0242704	ZCCHC24	0.0417219
1338	MANBA	0.151765	RPE	0.231124	ANKRD13C	0.0272328	SLC12A8	0.0474844	GPR143	0.119632	NIPA1	0.176095	RTN4RL1	0.0248091	CCDC174	0.0242012	ARHGAP28	0.0417217
1339	ILKAP	0.151541	SLC25A46	0.230071	TMEM55B	0.0272221	KIAA0391	0.0474497	CCNB1IP1	0.119621	CNPY2	0.175847	C9orf41	0.0247878	ATP1A3	0.0241949	RCC2	0.0415991
1340	GTF3A	0.15154	DNMT1	0.228482	CBX4	0.0271755	XPNPEP1	0.0473347	C2CD2	0.11959	SRBD1	0.17564	BPTF	0.0247743	HDAC11	0.0241518	NKX2-2	0.0415437
1341	TMEM132C	0.151333	SCAPER	0.227954	CTSL	0.0271579	WDR48	0.0473259	C1orf95	0.118657	EFCAB7	0.175299	LRRC41	0.0246591	ACVR2A	0.0241361	GSTA4	0.0412853
1342	MRPL35	0.151183	C8orf76	0.227643	DNAJC24	0.0270929	TCTN3	0.0473129	TMEM25	0.118541	TMPRSS5	0.175103	TPPP	0.0246365	CAMK2A	0.0240902	PVT1	0.0412829
1343	ZNF25	0.150924	LITAF	0.227605	MRPL22	0.027083	PRRT2	0.0472274	RPL23	0.118216	SHC4	0.174856	ANKRD55	0.0246168	HEG1	0.0240596	PTOV1	0.0412685
1344	CCT5	0.150455	GPR89B	0.226939	RTN4RL1	0.0270555	CTNNA1	0.0471541	ARHGEF1	0.118037	SELO	0.174409	FAM104B	0.0245827	RPP30	0.0240427	TRIM26	0.0412086
1345	ZFYVE27	0.150425	PHF1	0.22622	CYB5R4	0.0270365	PDAP1	0.047152	ATP5F1	0.117832	XPO6	0.174166	CCNB1IP1	0.0245743	CTR9	0.0240335	PDCD11	0.0411459
1346	TMEM14A	0.149717	HMGCLL1	0.226057	SETMAR	0.027009	RASGEF1B	0.0470538	TMBIM1	0.117737	AP3D1	0.1741	ANO2	0.0245635	EGLN1	0.0240037	GLT8D1	0.041137
1347	MRPS31P5	0.1494	NAA50	0.225896	ARRDC3	0.0269785	NELFA	0.0469758	UHRF1BP1	0.117719	HOOK2	0.174088	IFNGR2	0.0245529	ZNF470	0.0239755	TTC26	0.0411233
1348	STAU2	0.14938	VWA8	0.225832	DLG5	0.0269739	MCCC2	0.0469483	GDF11	0.117289	ZNF883	0.173351	RHBDL1	0.0245517	TMEM72-AS1	0.0239617	WNK3	0.0410795
1349	XPR1	0.149261	WDR12	0.225659	CAPZA2	0.0269513	UBR4	0.0469332	UEVLD	0.117217	WDR48	0.173302	GABBR2	0.0245349	CA5BP1	0.0239455	MED4	0.0410578
1350	PRICKLE2	0.149204	PARM1	0.225631	TMEM231	0.0269334	ABCC8	0.046819	AK5	0.117139	NDEL1	0.173177	FADS2	0.0245118	SMG9	0.023941	TPT1-AS1	0.0410368
1351	RAPGEF4	0.148716	LRP2BP	0.22536	HSDL1	0.0269263	STAM	0.0467995	CMSS1	0.116811	ZNF81	0.172736	TMBIM4	0.0244935	FBXO31	0.0239205	CA5BP1	0.0410058
1352	DUSP18	0.148666	SLMO1	0.225031	SF3B1	0.0269089	BRD8	0.0467521	SEMA6D	0.11676	C9orf41	0.17242	IQUB	0.0244158	COL9A1	0.0239073	DICER1-AS1	0.0409967
1353	DCTN1	0.148166	DLEU1	0.224575	EID1	0.0268937	B4GALT4	0.0467503	C10orf54	0.11666	UBE2G1	0.17207	ARHGAP22	0.0243981	DYNLRB1	0.0238926	NFATC2IP	0.0409777
1354	UBA2	0.148071	UBP1	0.224438	METAP1	0.026815	PROX1-AS1	0.0467276	FAM50B	0.116629	PROSC	0.171679	AP1S3	0.0243958	HSD17B3	0.0238191	C5orf56	0.040931
1355	ZNF544	0.147962	RALY	0.224214	ULK3	0.0267239	MAPK14	0.0467067	UBL3	0.116491	PTPRJ	0.171567	FLCN	0.0243746	MPP5	0.0236485	FOPNL	0.0409299
1356	TRIM16	0.147555	SIPA1L3	0.224048	ARHGAP26	0.0266936	DDR1	0.0466584	CD109	0.116386	XPNPEP3	0.171458	ETS1	0.024369	CLTA	0.0236303	ITPR2	0.0408875
1357	MTO1	0.147464	RASA3	0.224026	ZDHHC13	0.0266904	NOX4	0.0466183	IGFL2	0.116366	DUSP3	0.17138	SLC25A39	0.0243391	POGLUT1	0.0235908	C9orf9	0.0408687
1358	ZUFSP	0.147131	BRCA1	0.223941	RPL28	0.0266798	LMAN1	0.0465896	IQCK	0.11635	ARMC8	0.171134	GABPB1	0.0242777	OSMR	0.0235896	SCARB1	0.0408333
1359	INTS9	0.147106	RUSC2	0.22393	ZNF75D	0.0266389	PCMTD1	0.0465866	SPEG	0.11621	UIMC1	0.171116	HEPN1	0.0242735	ST3GAL1	0.0235826	PLOD1	0.0407656
1360	NIN	0.146923	SORCS1	0.223753	NFASC	0.026561	C1orf52	0.0465679	DICER1-AS1	0.115919	EFTUD1	0.170792	PDE8A	0.0242467	SLC44A5	0.0235775	PPP2R2D	0.0407419
1361	BUB3	0.146766	CDV3	0.223319	TMEM87B	0.0265354	MRPS34	0.0465488	PCED1A	0.115874	PMS2P5	0.170753	IFI16	0.024224	MIR181A2HG	0.0235039	CCDC148	0.0407214
1362	ARHGAP39	0.146678	RPLP0	0.223255	ATAD5	0.0264365	EID1	0.0465129	SYCP2	0.115515	CPB1	0.170648	KCNQ3	0.0241871	SPRY2	0.0234543	C5orf63	0.0407057
1363	METTL23	0.146389	ZFPM1	0.223145	C12orf42	0.026432	SERAC1	0.0464952	SLC4A2	0.115419	THYN1	0.17058	APBA3	0.0241393	FAM63B	0.0234031	VAC14	0.0406779
1364	SLC4A2	0.146245	ITPKC	0.22232	APTX	0.0264117	PPAPDC1B	0.0463964	ZNF418	0.115198	AKAP8L	0.170382	PIK3C2B	0.0241108	ZNF571	0.0233569	ORMDL1	0.0406444
1365	MTIF3	0.146186	PTPRE	0.222295	SLMO1	0.0263902	TMEM72-AS1	0.0463528	ATP6V0A1	0.115185	MTO1	0.170137	RPTOR	0.0240878	RAD50	0.023338	INSIG2	0.0405707
1366	GCFC2	0.146089	PI4KAP2	0.222241	ADK	0.0263344	TRIM16	0.046283	MOB1B	0.114942	EML6	0.170071	UNC5D	0.0240581	IFT88	0.0233205	AGAP6	0.0405691
1367	SLC25A39	0.146082	MAD1L1	0.221949	SNX5	0.0262562	NBR1	0.0462638	HRAS	0.114786	ARMC10	0.169893	WDR44	0.0240248	RNF145	0.0232869	PLEKHH1	0.0404928
1368	DDX10	0.14527	ZC3H4	0.221207	RBBP6	0.0262529	TRPM7	0.0462347	NDUFA10	0.114761	DEPDC5	0.16927	DDX26B	0.0240012	DIMT1	0.0232759	BDNF-AS	0.040492
1369	CNTRL	0.145247	SDAD1	0.220655	YTHDF3	0.0262038	MCM6	0.0461708	KAT6B	0.11442	TMEM65	0.169245	FLYWCH2	0.0239968	PNN	0.0232599	SYT17	0.0404725
1370	RPLP1	0.144796	YARS2	0.22041	SLC9A6	0.0261965	UPF3B	0.046049	SULT1A1	0.114343	EP400	0.16908	RPL23A	0.0239922	RPL7L1	0.0231918	KIAA0196	0.040453
1371	GBF1	0.14444	STX18-AS1	0.220306	DENND1B	0.0261785	TRA2B	0.046037	FBXO17	0.114309	RPL28	0.169016	SNTB2	0.0239917	PRMT2	0.023183	ANP32E	0.0404047
1372	FAM126B	0.144438	FKTN	0.220193	GSTP1	0.0261779	RPS15	0.0460369	SNX7	0.114229	PRPF39	0.168993	BAIAP2L1	0.0239911	TEF	0.0231807	NADK	0.040404
1373	CDC42SE1	0.144225	PM20D2	0.218237	TTC1	0.0261763	NUDT9	0.0460049	MPP3	0.113795	LINC00320	0.168877	GTF2E2	0.0239786	TEX2	0.0231529	NRG2	0.0404034
1374	CA5BP1	0.14395	DEFB109P1B	0.217902	VRK3	0.0261715	BEST3	0.0460021	DPH3	0.113778	NRBP2	0.168515	ARL8A	0.0238383	IWS1	0.0231408	DNAH1	0.0403842
1375	MBTPS1	0.143897	EML2	0.217896	PIK3R4	0.0260631	CUX2	0.0459959	AP2S1	0.113713	B4GALT5	0.168512	PEX3	0.0238084	XPO6	0.023125	EML3	0.0403611
1376	C9orf41	0.143701	TMEM98	0.217356	WDR12	0.0260076	PLIN5	0.0459475	ARL6IP6	0.113655	EAF1	0.168434	DNMT1	0.0238057	CDH18	0.0230777	BCOR	0.0403315
1377	ZSCAN30	0.143548	MBIP	0.217333	ULK2	0.0259698	MAP1LC3B	0.0458881	RBPMS	0.11341	RNF7	0.167732	WWP2	0.0237916	C1orf43	0.0230652	NEIL1	0.0402606
1378	EMC8	0.142823	SLC1A2	0.217216	CCDC3	0.0259642	CASC3	0.0458548	STS	0.113182	RCBTB1	0.167437	MLH3	0.0237866	SLC22A5	0.0230405	NADK2	0.0401433
1379	PRR3	0.142672	TMEM251	0.2172	SH3GLB2	0.0259607	ZER1	0.0457511	MIF	0.113061	CABLES1	0.167278	SPTLC2	0.0237762	CSNK1G3	0.0229965	ATP1A3	0.0400999
1380	HDLBP	0.14239	ARHGAP12	0.216818	DTD2	0.0258934	CHDH	0.045743	AAMP	0.113002	EXOSC7	0.167086	DGCR6	0.0237126	BAG5	0.022976	CAMK2A	0.0400832
1381	NUDT9	0.142272	CGGBP1	0.216477	PROSER1	0.0258525	LRRC37B	0.0457107	APOO	0.112958	PRPF4B	0.166983	CHP1	0.0237126	DAD1	0.0229454	CIAO1	0.0400184
1382	DTD2	0.142207	PTPDC1	0.216438	ATP6V0B	0.0258232	TMSB4X	0.0456613	TNKS2	0.112946	FAM98B	0.166854	ST8SIA1	0.0236707	STRADA	0.0229338	UPP2	0.0399144
1383	UBE3C	0.14183	ZNF75D	0.216294	GMFB	0.0257763	HDX	0.0454782	CCNL1	0.112902	MAST2	0.166771	ATG4C	0.0236696	ACAA1	0.0229329	FAM20B	0.0399075
1384	AZI2	0.141671	VOPP1	0.216167	KIF2A	0.0257388	FEZ2	0.045436	TLN2	0.112678	AK2	0.166207	CCDC144A	0.0236345	BRD8	0.0229188	UBE2G2	0.0398177
1385	CALU	0.141567	TRIM4	0.215497	SVIP	0.0257312	CAMK2N1	0.0453962	PDK3	0.112675	ARHGEF1	0.166186	MGAT4A	0.0236125	SYPL1	0.0228644	DGKD	0.0396157
1386	MRPL1	0.141487	SORL1	0.215393	PGM2	0.0256722	SLC30A9	0.0453894	HIPK3	0.112393	PDE3B	0.16611	ANKRD6	0.0236108	CCK	0.0228575	FLG-AS1	0.0395778
1387	CEP70	0.141483	AGGF1	0.215079	PFKM	0.0256452	CCP110	0.0453876	TRIM45	0.112356	MRPS34	0.166085	ZBTB25	0.0235865	KIAA1279	0.0228364	RBM33	0.0395634
1388	UNC13B	0.141477	LBR	0.215043	TAF1	0.0256413	SKIL	0.0453813	SYVN1	0.112329	ELMOD1	0.165823	RGMA	0.0235688	PI4KAP2	0.0228359	DDHD1	0.0395609
1389	DEAF1	0.141153	LINC00883	0.214575	GCFC2	0.0255068	CDH12	0.0453402	HAGHL	0.112168	PDCL3P4	0.165778	ACVR1B	0.0235459	SCYL3	0.0228317	ZDHHC2	0.0394686
1390	BUD13	0.141108	LRPPRC	0.214561	CYB5D2	0.0254946	BDNF-AS	0.0452849	PLXNB1	0.112099	IGFBP5	0.165618	DOCK7	0.023536	NDUFA10	0.0228125	MPC2	0.0394451
1391	GATSL2	0.140903	CDC14B	0.214379	ADCY10P1	0.0254939	EEF1A1	0.0452686	PDLIM7	0.112071	C4orf29	0.165514	APC2	0.0234899	FAM92A1	0.0227712	SORCS1	0.0393676
1392	ARHGAP24	0.140476	SRP14	0.214338	ZNF697	0.0254782	PIGF	0.0452372	PPP2R2D	0.111813	NUS1	0.165389	HNRNPK	0.0234866	COX15	0.0227662	COA4	0.0393508
1393	TMEM251	0.14037	SEPT4	0.214081	SMAP1	0.0254671	ARL5A	0.0452163	PLBD2	0.111766	RNF217	0.165362	WWC2	0.0234697	ANKRD54	0.0226902	GSTP1	0.0393241
1394	ANKRD13B	0.140339	ARL16	0.21387	AADAT	0.0253893	FAM49A	0.0451765	MAMLD1	0.111653	C1orf35	0.165119	MIDN	0.023333	RPL35A	0.0226418	SHISA6	0.039263
1395	PDAP1	0.140231	FAM127B	0.213835	PIP4K2B	0.0253883	AGAP6	0.0451697	PNN	0.111532	CALN1	0.165035	RNF40	0.0233182	GMPS	0.0226352	NTN4	0.0392195
1396	COMMD5	0.140166	FGF12	0.213218	GPBP1	0.0253339	HMGCS1	0.0451517	CLIP4	0.111531	SCN2A	0.164898	N6AMT2	0.02329	SEC14L2	0.0226281	BRCA1	0.0392029
1397	TLK2	0.140091	WDR33	0.212734	RSRC2	0.0253325	ACADVL	0.0451414	MLLT6	0.111494	STK10	0.164883	MRPS34	0.0232468	DNAH1	0.0225709	ZIM2	0.0391764
1398	NDUFAB1	0.139628	GOSR2	0.212709	LSM3	0.0253173	SPATA9	0.0451255	CCDC126	0.111429	WWP2	0.164809	ACVR2A	0.0232006	ZNF544	0.0225444	FAM167A	0.0390262
1399	HSDL1	0.139434	FAIM	0.212569	LRRC49	0.0252929	FAM212B	0.0450851	EEF2K	0.11113	EDC4	0.164765	PRCC	0.023159	HSDL1	0.0225227	WNT3	0.0389356
1400	CHST12	0.139223	AKAP9	0.211908	CIR1	0.0252728	RAB2A	0.0449437	ANXA4	0.110978	MCCC2	0.164698	GATM	0.0231378	C9orf89	0.0224857	B4GALT5	0.0389116
1401	ACOT7	0.139156	PRPF40A	0.211586	GAREM	0.0252698	C6orf136	0.0448759	PSPC1	0.110894	PARP8	0.164663	EXD2	0.0230681	DDX24	0.0224826	PWP1	0.0387518
1402	MVP	0.138565	ASH1L	0.21155	HSPA4	0.0252498	RAB31	0.0447952	ALDH1A1	0.110713	PPIL4	0.164614	GALNTL6	0.0230476	COQ2	0.0224822	TXNDC15	0.0387344
1403	C5orf56	0.138533	ZFAND5	0.211325	MAEL	0.0252437	LPL	0.0447689	FANCL	0.110699	AP4S1	0.164543	BAZ1A	0.0230446	UQCR10	0.0224391	KLC2	0.0387218
1404	GPS1	0.138363	BAG5	0.210892	USP5	0.0252348	MED9	0.0447423	TBC1D1	0.110696	SYMPK	0.164488	SYP	0.0230403	MYLK-AS1	0.0224381	DDT	0.0385488
1405	PRPF18	0.138254	SUMF2	0.210161	C1orf132	0.0251854	SPCS2	0.0446999	C2CD2L	0.110533	MRPL1	0.164258	CCK	0.0230033	BBS2	0.0223858	N6AMT2	0.0385161
1406	CDC42	0.138198	RPL24	0.2101	SHISA7	0.0251851	COG1	0.0446597	COL7A1	0.110474	HMGXB4	0.164256	SPATA5L1	0.0229835	RNF150	0.0223364	MSL2	0.0384805
1407	ESF1	0.138042	EPHA4	0.209882	PSMB7	0.0251805	ST3GAL3	0.0445763	USP45	0.110448	AATF	0.164189	GRSF1	0.0229691	LRRC37B	0.0223339	XKR6	0.038403
1408	LINC00959	0.13796	NT5C	0.209686	DNAJC16	0.0250713	LINC00886	0.0444896	MYL7	0.110371	MERTK	0.16375	DNAJC19	0.0229544	L3MBTL1	0.0223206	ARHGAP39	0.0383869
1409	KDM4A	0.137491	GPIHBP1	0.209295	AVEN	0.0250182	LYSMD3	0.044487	ZNF444	0.110293	SHC2	0.163712	SF3B3	0.0229398	MAPK14	0.0223148	GAS2L1	0.0383724
1410	REEP5	0.137432	COLQ	0.209116	TRAPPC6B	0.0250142	TOP3A	0.0444555	CYR61	0.110199	CSNK2A1	0.163655	MN1	0.0229082	ARL14EPL	0.0222891	INSIG1	0.0382536
1411	DIP2C	0.137076	THEM6	0.208791	IRS1	0.0248836	ZNF398	0.0444482	SAR1B	0.109985	TPST1	0.163376	CHDH	0.0228608	NEIL1	0.0222318	ANKRD6	0.0382055
1412	MARCH5	0.136935	PDAP1	0.208733	UFSP2	0.0248835	TCEAL3	0.0444086	ATP6AP1	0.109918	LINC00882	0.163057	NFYC	0.0228459	RPL24	0.022183	SERGEF	0.0381535
1413	PIP4K2B	0.136585	FAM188A	0.208609	BDNF-AS	0.0248051	TTN-AS1	0.0443861	GABBR2	0.10991	BAG5	0.163026	ARL5B	0.0227975	CAPN7	0.0221769	GOT2	0.0381118
1414	PFKL	0.13643	CLIP1	0.208184	PCCB	0.0247619	ZNF280D	0.0442359	BTD	0.109886	ATP6AP1	0.162988	LYRM4	0.0227794	NOA1	0.0221621	TMEM55B	0.0381029
1415	PCDH9-AS3	0.136287	PLBD2	0.207826	CEP95	0.0247593	ZNF594	0.044216	NAMPT	0.109882	EOGT	0.16294	PCYOX1	0.0227626	HPS3	0.0221338	WDR34	0.0381014
1416	EFCAB14	0.135888	DDX3X	0.207818	INPP4B	0.0247579	THBS4	0.0441656	ST3GAL4	0.109809	GNAO1	0.162924	C1orf52	0.0227334	LTN1	0.0221313	INPP4A	0.0380941
1417	SFPQ	0.135798	BNIP1	0.207656	COX4I1	0.0247523	DTYMK	0.0440424	TCEA1	0.109785	SLC36A1	0.162728	KRBOX4	0.0227127	RFX2	0.0221187	ZNF544	0.0380729
1418	TSEN15	0.135633	ZNF624	0.207638	FBXL4	0.024714	MCF2L	0.0439453	PAFAH1B1	0.10935	SPTLC2	0.16254	PWWP2A	0.0226729	THSD4	0.0220835	SF3B3	0.038038
1419	IFNAR1	0.135449	FAM134C	0.207586	PER3	0.0247087	DPY19L1P1	0.0439432	ENKUR	0.10935	RPS5	0.162438	PVALB	0.022654	HLA-A	0.0220748	CLCN5	0.038027
1420	C1orf61	0.135298	ELMOD3	0.20758	VDAC1	0.0247029	SCRN1	0.0439188	CLDND1	0.109296	PUM2	0.162397	RPL6	0.0225928	NACAD	0.0220682	EHMT1	0.0379677
1421	PPP1CC	0.135097	UFSP2	0.207184	WDR91	0.0246553	AK5	0.0438433	GATM	0.10909	MRPS28	0.162012	PPP1CC	0.0225739	NOSIP	0.0220605	ARHGAP12	0.0379597
1422	NDUFV2	0.134861	CREB1	0.207124	HSPA13	0.0246536	GNG12-AS1	0.0437727	PIAS1	0.108942	COX8A	0.161974	ST6GAL2	0.0225502	LARS	0.0220518	ZNF470	0.0379475
1423	GNAS	0.134834	SDHB	0.20712	EZH2	0.024588	TMEM259	0.0436983	C5orf63	0.108894	EFCAB14	0.161893	EVI5	0.0225455	USP54	0.0220223	FAM160A2	0.0379278
1424	GSPT1	0.134801	CD164	0.20688	LBH	0.0245117	ZNF540	0.0436966	IFFO1	0.108874	SLC8B1	0.161845	NDUFA4	0.022531	PWP1	0.0220118	SLC9A7	0.0378769
1425	TMCO1	0.134763	VTA1	0.20646	TMEM182	0.0244661	HSP90B1	0.0435785	SFT2D3	0.108677	OPA1	0.161806	IL15	0.022504	MROH1	0.0219223	MBTD1	0.0378155
1426	GSR	0.134685	PDE8B	0.206391	STIM1	0.0244486	DUSP3	0.0433279	MTF2	0.108485	TCTN1	0.161685	ACO2	0.0225002	DAZAP1	0.0219205	C5orf22	0.0377722
1427	PPIL3	0.134642	GOLPH3	0.20616	FAM151B	0.0244196	HOOK2	0.0433225	NHP2	0.108	AMPH	0.161646	SH3GL3	0.0224957	DAP3	0.0219137	SYT13	0.0377284
1428	RBBP6	0.134595	ZFYVE27	0.205846	FAM13C	0.0244146	TLE1	0.0431979	INVS	0.107963	MRVI1	0.160727	RNF170	0.022464	BDH1	0.0219129	FAM114A2	0.0377282
1429	QTRTD1	0.134409	CASC4	0.205805	EPB41L3	0.0244122	MYLIP	0.0429542	NKX2-2	0.107862	CCDC59	0.160276	UMPS	0.0224594	ZNHIT6	0.0218845	TUBB4A	0.0377031
1430	PPIH	0.134353	LMTK3	0.205412	FAM96A	0.0243656	ANKHD1-EIF4EBP3	0.0429273	PTTG1IP	0.107817	CREG1	0.160095	ZNF652	0.0223957	BID	0.0218494	ACSL4	0.0376998
1431	CDIPT	0.13427	SUDS3	0.205375	MTUS1	0.0243115	OSCP1	0.0427962	ATP1B3	0.107742	MTG1	0.1598	KIAA1328	0.0223881	LINC00959	0.0218317	NPLOC4	0.0376983
1432	TRMT1L	0.134055	MAF	0.205236	CREBL2	0.024293	DHCR24	0.0427513	MORF4L2	0.107709	MTDH	0.15976	ARRDC3	0.0223766	OTX1	0.0218171	EID1	0.0376862
1433	AP3S1	0.133749	ZDHHC13	0.205041	EXD2	0.024276	GNPDA1	0.0427097	NCALD	0.107698	AP4E1	0.159107	MRPS22	0.0223646	VBP1	0.0217924	PARP6	0.0376838
1434	GINM1	0.133616	TECR	0.204592	MOAP1	0.024271	TMEM50B	0.0426592	PRKAR2B	0.107672	WDR82	0.159016	GDPD1	0.0223181	PNRC2	0.0217875	CAPS2	0.0376799
1435	DPH3	0.133497	RNF41	0.204491	DLGAP4	0.0242624	LRRC8C	0.0426239	RNF213	0.107561	EAPP	0.158561	IPO8	0.02231	NPRL3	0.0217071	MTRR	0.0376089
1436	FAM218A	0.133477	LMTK2	0.204407	OXTR	0.0242403	TRIQK	0.0425312	GJA1	0.107474	KCNT2	0.158551	HSPD1	0.0222916	INTS9	0.0216785	GPSM2	0.0375634
1437	CBX4	0.133475	SRD5A3	0.204326	C1orf122	0.0242339	CHL1-AS1	0.042531	ANKZF1	0.107376	TMEM14B	0.158313	FADS3	0.0222889	MBTD1	0.0216092	PNPO	0.0375325
1438	CCDC146	0.133182	ANAPC1	0.204272	CCK	0.0242188	DPH5	0.0425255	PDE3B	0.10728	VWA1	0.158263	ATP6V0A1	0.0222872	AKT1S1	0.0216018	ZKSCAN5	0.03749
1439	ZNF398	0.132941	NPY2R	0.204068	MEF2A	0.0241894	FOXG1	0.0424886	RPL26	0.10726	SLC25A36	0.158248	SPRTN	0.0222819	AUP1	0.0215954	BRD8	0.0374204
1440	SEC61G	0.132895	PDIA3	0.203224	OSER1	0.0241721	SPAG7	0.0424811	RAB4A	0.107102	ANO5	0.15807	PRKCH	0.0222809	KCNQ2	0.0215642	COX17	0.0373837
1441	RANBP1	0.132839	STARD9	0.203162	HERC2P3	0.0241607	WDR92	0.0424521	MRPL16	0.107062	HS6ST3	0.157851	USP5	0.0222551	LINC00493	0.0214352	TMEM59L	0.0373635
1442	WDR55	0.13278	MYRIP	0.202499	GLYATL2	0.0241553	ELAVL1	0.0423838	IRF9	0.107057	REPS1	0.157357	DLGAP2	0.0222437	INPP5D	0.0214195	ARL16	0.0373596
1443	CDK2AP1	0.132595	MED1	0.20223	EIF4E	0.0241222	QTRTD1	0.0423836	ITGB1BP1	0.106903	SLC25A39	0.157339	PLEKHH1	0.0222306	UBE3C	0.0214169	RPL19	0.0373078
1444	ABLIM3	0.132566	RASGEF1B	0.201875	GREB1L	0.0240744	HERC2P3	0.0423824	MYEOV2	0.106873	DAD1	0.157329	MLEC	0.0221851	FYTTD1	0.0214167	ERI3	0.0372726
1445	EPHX1	0.132512	TCEB1	0.201748	STARD10	0.0240638	PDPN	0.0422391	LINS	0.106761	VRK3	0.157152	SHC4	0.0221835	FAM192A	0.0214154	TRIB2	0.0372604
1446	MAN2A2	0.132491	METTL23	0.201674	SLC35A1	0.024056	TMEM237	0.0422283	NKIRAS2	0.106609	TPPP3	0.156933	NXN	0.0221818	PARP14	0.0214024	RPL13	0.0372358
1447	ITFG2	0.132471	SAP25	0.201637	GUCY1B3	0.0240551	CCDC127	0.0421597	CAP1	0.106504	FOXG1	0.15677	SHC2	0.0221731	UIMC1	0.0213821	SSX2IP	0.0372181
1448	KIAA1279	0.132466	RCC2	0.200967	ARHGEF6	0.0240528	DDHD1	0.0421327	BLCAP	0.106353	P4HA1	0.15671	SMARCE1	0.0221459	SMG6	0.0213802	CUEDC2	0.0371161
1449	CLU	0.132326	OLFM1	0.200795	FAM114A1	0.0240106	HNRNPM	0.0421014	GOT1	0.106213	MITD1	0.156584	MKNK1	0.0221234	ST3GAL4	0.0213403	KCNQ5	0.0371085
1450	MLEC	0.132253	VRK3	0.200666	TMEM161B	0.0239887	SLBP	0.0420049	NUDT8	0.106168	EIF4E	0.156016	GCSH	0.0221091	ADAM12	0.0213225	MOV10	0.0371033
1451	ATP13A4	0.13218	L3MBTL1	0.200471	DYNC1LI2	0.0239815	RBBP6	0.0419551	B3GAT3	0.106155	FYTTD1	0.155398	HTATSF1	0.0221054	GOT2	0.0212988	HSBP1	0.0370356
1452	TBC1D14	0.13207	PDE10A	0.20037	RUNDC1	0.0239086	GABRA3	0.0418586	ELL2	0.106076	SEC61A2	0.155212	FBN1	0.02208	TOR1AIP1	0.02129	PPP1R12C	0.0370132
1453	RNF125	0.131976	PRKD1	0.200347	GLB1	0.0238932	CBWD2	0.0418256	METAP1	0.106065	GMDS	0.155081	TAZ	0.0220629	TSC2	0.0212756	DYNC1LI2	0.0369983
1454	MGAT4A	0.131761	GPR37L1	0.200309	NDRG4	0.023861	AVEN	0.0418174	UFSP2	0.106002	USP10	0.154826	STK39	0.0220362	NDUFA5	0.0212599	AKAP1	0.0369723
1455	C12orf49	0.131754	SH3BGR	0.200161	SRSF1	0.0238588	PIK3C2A	0.0417725	TULP3	0.105699	YTHDF3	0.154733	TATDN1	0.0220287	WIPF1	0.0212464	RLF	0.0369469
1456	BAG5	0.131674	ERO1LB	0.200118	ARHGAP24	0.023856	ZNF491	0.0417232	FAM126B	0.105542	ZNF571	0.154505	NHS	0.0220271	SAP30	0.0212348	LRRFIP2	0.0369419
1457	CTCF	0.131634	MITD1	0.199731	ZNF428	0.0238435	EPB41L4B	0.041698	C15orf40	0.105432	FAM76B	0.15439	GALNT8	0.0220185	MARK4	0.0212025	SHROOM2	0.0368996
1458	SF3B3	0.131516	AGAP3	0.199568	CDK12	0.0238282	ZSCAN30	0.0416778	MFN2	0.105408	SRSF4	0.154227	WNT3	0.0220074	ERAL1	0.021177	PRKAR2B	0.0368192
1459	FAM76B	0.131515	CRB1	0.199538	FBXW7	0.0238256	NDUFA10	0.0416052	NT5C	0.105273	VOPP1	0.154169	TOR1AIP1	0.0219811	STOM	0.0211704	SH3BGR	0.0368115
1460	RPS19BP1	0.13136	HTATIP2	0.19946	LAMTOR1	0.0238166	ADNP2	0.0414978	WDR1	0.104999	TALDO1	0.15411	UTP18	0.0219758	PDP2	0.0211694	SAV1	0.0368077
1461	THBS4	0.131329	TMEM261	0.199129	RAP2C-AS1	0.0237873	NMD3	0.0414742	TTYH2	0.104848	GATSL2	0.153867	CYB5D2	0.0219655	TOPBP1	0.02114	EXOSC7	0.0367464
1462	PTOV1	0.131262	PIK3C2B	0.199113	B3GNTL1	0.0237718	GNL2	0.0414647	MRPL1	0.104755	ZNF804A	0.153514	RAMP1	0.0219539	COX17	0.0211244	PPTC7	0.0366884
1463	THEM6	0.13123	SEMA6D	0.198938	CHP1	0.0237369	TRAM1	0.0414163	RTN1	0.104686	PTP4A1	0.153398	TMED9	0.0219295	PRKAR2B	0.0211123	MMP15	0.0366301
1464	SLC4A5	0.131111	METTL7A	0.19884	TRPC3	0.0237228	POR	0.0413757	ARL10	0.10385	FAM117B	0.15312	MARCH8	0.0219084	IFRD2	0.0210792	C8orf58	0.036573
1465	RAB4A	0.130887	HDX	0.198762	ACTR1A	0.023649	ENPP2	0.0412903	PWP1	0.103843	MTMR9LP	0.152959	CCT4	0.0219028	PKD2	0.0210591	SDAD1	0.0365235
1466	SLC9A6	0.130807	VPS13D	0.198691	CAPZA1	0.0236469	RXRB	0.0412829	ADAL	0.103803	SP1	0.152954	YY1AP1	0.0218785	MARCKSL1	0.0210187	TXNIP	0.0365223
1467	SARS	0.130728	SAFB	0.19862	FASTKD2	0.0236352	HAPLN2	0.0412634	EAPP	0.103661	GFRA1	0.152943	FSD1	0.0218753	RNF141	0.0210164	POLR2J2	0.0364245
1468	PFDN1	0.130703	ABL2	0.198283	DNAJC3-AS1	0.0236277	EOGT	0.0411979	SFPQ	0.103656	CCNB1IP1	0.152933	CLASP1	0.0218676	SAMD11	0.021014	SYP	0.036423
1469	TMEM151A	0.130659	PLCH2	0.198166	LEMD3	0.0235732	CC2D1A	0.0411298	SLC25A11	0.1034	KIF13A	0.15268	DYNC2LI1	0.0218597	ADM	0.0209142	GPR35	0.0363867
1470	SPCS3	0.130471	KANSL3	0.198017	MAEA	0.0235466	VDAC3	0.0409268	ELMO2	0.103006	RPLP0	0.152159	PLCH1	0.0218033	TMEM218	0.0209017	PYROXD2	0.0363614
1471	MAEA	0.12992	RAD17	0.197846	LINC00928	0.0234716	SLC11A1	0.0409188	TRERF1	0.102866	CNDP2	0.152139	LITAF	0.0217802	GJB6	0.0208679	HLA-A	0.0363209
1472	GM2A	0.129836	FOPNL	0.197767	PAIP1	0.0233821	CFLAR	0.0409081	HCN1	0.102857	KCTD16	0.15174	RCBTB1	0.0217636	MIPOL1	0.0207999	RNF11	0.036267
1473	SNAPIN	0.129792	RAD50	0.197387	EEF2K	0.0233803	PGD	0.0408588	CMYA5	0.102832	RNF41	0.151656	ST3GAL6-AS1	0.0217611	WWP2	0.0207713	ALS2CR12	0.0362503
1474	SLK	0.129702	TUBB2B	0.197007	FYTTD1	0.023375	RHOBTB3	0.0408449	RNF11	0.102825	C2CD5	0.15136	PSMD1	0.0217415	ARFIP1	0.0207636	PGD	0.0362437
1475	PDPR	0.129438	CCAR1	0.196869	PDK3	0.023351	ARHGEF1	0.0407957	PARP8	0.102799	TYRO3	0.151292	TRIM25	0.0217342	CHMP2B	0.0207352	STK32C	0.0362233
1476	TOR1AIP2	0.129308	ZNF544	0.196231	ZNF536	0.0233343	IGFBP5	0.0406792	UBXN7	0.102739	ZSCAN16-AS1	0.151229	C14orf2	0.0216871	LRFN2	0.020692	MRPS31P5	0.0362164
1477	XPNPEP1	0.129166	CSF1	0.196159	FAN1	0.0232721	STK32A	0.0406553	KLHL20	0.102692	ATP6V0B	0.151103	RNF19A	0.0216846	UQCC1	0.0206876	CCDC85A	0.0361741
1478	RAB18	0.12913	SSX2IP	0.196047	TRAPPC12	0.023272	SKP1	0.0405707	SERGEF	0.10257	XPR1	0.151016	TRPC3	0.021654	ZSCAN30	0.0206662	MARK4	0.0361574
1479	SNW1	0.128866	CEP120	0.196042	RPS3A	0.0232366	GAPDH	0.0405413	CCSER1	0.102535	BRD8	0.150823	PGM1	0.0216521	TRIM26	0.0206194	CTSL	0.0361362
1480	FAM192A	0.128812	HDGFRP3	0.19601	IFNGR2	0.0232298	CCDC160	0.0403458	PPP1R1B	0.102159	CCBL1	0.150801	XPO6	0.0216034	CCNL1	0.0205439	ZDHHC5	0.0360534
1481	GALNT14	0.128697	TAF2	0.195984	PHC3	0.0232035	CELF5	0.0403344	LTN1	0.102063	GOLGA8B	0.15079	RHOBTB3	0.021593	PLP1	0.0205401	SCARB2	0.0360306
1482	CENPJ	0.128624	CSNK2A1	0.195747	OGFR	0.0231938	RCC2	0.0402356	SEPT10	0.102027	LGR5	0.150737	TBC1D8	0.0215919	XPNPEP1	0.0205075	SPATA6L	0.0360249
1483	ZMYM3	0.128495	GSR	0.195554	BTBD10	0.0231899	MTBP	0.0402193	ZNF365	0.101797	SEMA3G	0.150541	DIMT1	0.021564	PDE7A	0.0204925	DPH3	0.0359021
1484	ZBED5	0.128189	TCF25	0.195041	ACOT7	0.0231028	SEC23A	0.040206	OMA1	0.101707	ZNF260	0.150472	ZDHHC2	0.0215633	PDK3	0.0204803	CNPY2	0.0358113
1485	AGAP3	0.127973	BRF1	0.194972	PDE10A	0.0230814	APTX	0.0402032	DAD1	0.101611	FN3K	0.150291	DDR1	0.0215607	LONP1	0.0204186	OSER1	0.0358051
1486	HAGHL	0.12787	EXTL2	0.192964	ATP9B	0.0230221	HPS3	0.039984	ARL14EPL	0.101513	ADAL	0.150282	ZNF660	0.0215573	SIRT4	0.0204101	GFAP	0.0357668
1487	VAMP7	0.127862	MVP	0.192791	ZNF782	0.0230085	FARSB	0.0399762	ZNF410	0.101467	MIPOL1	0.15017	PPM1G	0.0215467	COA4	0.0203873	CCT7	0.0357401
1488	FAM133B	0.127849	RAB14	0.192688	FOXG1	0.0229985	VRK3	0.0399719	DDX52	0.101346	BLCAP	0.149896	HSPA1A	0.0215032	PAK1	0.0203733	MRE11A	0.0357354
1489	LRFN5	0.127542	KRCC1	0.192687	BUB3	0.0229969	KLHL32	0.0399427	CHCHD2	0.101299	RAP2C-AS1	0.149884	CMTR1	0.0214931	RPE	0.0203526	SLC38A9	0.0357317
1490	CBWD2	0.127154	SNRPD1	0.192209	WDFY1	0.0229746	DDX24	0.0398353	NOP58	0.101291	DOCK7	0.149817	CLTC	0.0214806	ZNF846	0.020349	PLEKHA8	0.0357071
1491	GLB1	0.127116	MAP7D1	0.192149	ADAMTS3	0.0229372	MTMR1	0.0397011	SQSTM1	0.101156	WDR37	0.149468	RABGAP1	0.0214362	INPP1	0.0203293	AK5	0.0357004
1492	DDX24	0.126827	SLC8A1	0.192017	DENND4B	0.0229332	PLEKHH3	0.039681	HK1	0.100996	GNAS	0.149384	EI24	0.0214123	EEF2K	0.0203085	PCBD1	0.035693
1493	BRD8	0.126311	DNAJC19	0.191609	KIAA0586	0.022879	EEF2K	0.0396723	TLK2	0.100988	TEF	0.149167	STAT1	0.0214037	MRPS18B	0.0203052	CYP2J2	0.0356145
1494	LARP1	0.126243	DHX36	0.191513	SP110	0.0228451	COL20A1	0.0395215	TRAM1	0.100953	ZCCHC6	0.14914	TBC1D12	0.0213971	FSIP2	0.0202912	MORF4L2	0.0356091
1495	LYRM7	0.126232	MSL1	0.191258	ZNF410	0.0227818	DNAJC19	0.0395002	DCUN1D5	0.100928	KDM4A	0.149123	EXOC5	0.0213926	PPP3CC	0.0202787	PGLS	0.0355923
1496	MFN1	0.125996	PLCB1	0.191199	TSPAN31	0.0227281	MLH3	0.0394379	PDCD11	0.100766	MYBL1	0.149023	TNPO2	0.021326	HSD17B14	0.0202018	SEPT4	0.035493
1497	RHOQ	0.125679	EFCAB7	0.191089	ANKDD1A	0.0226991	ARFGAP2	0.0393066	FMN1	0.100714	GINM1	0.148943	TIAM1	0.021324	ADORA2B	0.0201904	CREBRF	0.0354482
1498	BTF3	0.12562	ZNF354A	0.1904	METTL24	0.0226906	MAK	0.0392478	DNAJB4	0.100703	ANGEL2	0.148906	USP39	0.0213138	RALGPS1	0.0201495	TIMM17B	0.0354324
1499	P4HA1	0.125617	MPC2	0.190171	ARL5A	0.0226829	ELAC1	0.0392345	CA5BP1	0.100348	CCDC84	0.148837	CLCN4	0.0212794	GRIPAP1	0.0201477	DNAJC11	0.0354317
1500	CD226	0.125222	ULK2	0.190082	FAXC	0.0226798	DCTN6	0.0392322	HSDL1	0.100123	ATG4C	0.148819	THOC1	0.0212729	MMAB	0.0201146	C7orf43	0.0353916
1501	FLAD1	0.12505	GUCY1A2	0.189687	TNPO1	0.0226495	RHEB	0.0391056	COL9A1	0.100114	FAM196B	0.148792	KIF3C	0.021246	SCAMP5	0.0200766	GPS1	0.0353196
1502	SERHL2	0.124913	MPHOSPH8	0.189414	STARD6	0.022646	TSHR	0.0390867	ALDH3A2	0.0999952	ERMP1	0.148441	DGKD	0.0212357	INPP4A	0.0200679	WIPI1	0.0352766
1503	ARL6IP4	0.124673	CSAD	0.189222	ERGIC1	0.0226423	HEXB	0.0390834	KLHL32	0.0998625	RPS6KA2	0.148374	TJP2	0.0212092	PIH1D2	0.0200175	CCDC18	0.0352048
1504	MRPL22	0.124574	CAP1	0.188982	CD9	0.0226044	FAM151B	0.0389389	COPS8	0.0998169	SEC24B	0.148144	NMT1	0.0211876	MLH3	0.0200172	TYRO3	0.035194
1505	POGZ	0.124486	PICK1	0.18881	OFD1	0.022586	GGA3	0.0388817	CCDC144A	0.0997796	PAAF1	0.148052	MAPRE2	0.0211853	DNAJB4	0.020009	TRERF1	0.0351834
1506	PRKAR2B	0.124438	DCAF8	0.188047	ASB1	0.0225831	TAB3	0.0388425	SCN8A	0.09955	LRRC41	0.147984	HCN1	0.0211849	THEM6	0.0200027	CLDND1	0.0351776
1507	FAAH2	0.12442	BDH1	0.187989	SRD5A3	0.0225766	RPE	0.0387889	PDLIM3	0.099377	WDR55	0.147747	PLEKHM3	0.0211621	C8orf76	0.0199723	MINA	0.0351305
1508	MAP3K3	0.124328	THYN1	0.187951	DDX3X	0.0225521	FAM134A	0.0387644	GPS1	0.0993456	MANSC1	0.147509	TBC1D8B	0.0211597	ZNF641	0.019943	SKP2	0.0350961
1509	NUP160	0.124298	GLCCI1	0.187475	ZNF580	0.0225149	GANAB	0.038747	ACKR3	0.0991419	STX18-AS1	0.147474	CHD8	0.0211524	CHD1L	0.0199293	UBE2I	0.0350905
1510	COCH	0.124165	C2CD2L	0.187473	NRBP2	0.0225055	DLG5	0.0387223	PIK3R2	0.0989323	ANKRD54	0.147392	HUNK	0.0211393	WWC2	0.0198994	PPEF1	0.0350149
1511	FAM162A	0.124117	C11orf74	0.186736	JTB	0.0224557	DAZAP1	0.0387111	HSD17B3	0.0987948	CPB2	0.147361	TMSB4X	0.0211386	FAM3C	0.0198842	HMGCS1	0.0350016
1512	XYLT1	0.123932	HSDL1	0.186719	CTNNA3	0.0224215	COMMD10	0.038632	KIAA1549	0.098751	METTL7A	0.147205	RNF38	0.0211333	CHP1	0.0198447	COPS8	0.0349569
1513	CLTC	0.12367	SRI	0.186586	MIF	0.0224192	CWF19L1	0.0385334	MSANTD2	0.0987098	BBS2	0.147136	SHISA7	0.0211274	SLC25A39	0.0197768	AP2S1	0.034928
1514	SH3BGR	0.123629	TRPC4AP	0.186546	CCND2	0.0224099	PARD6G	0.0385312	ANKRD33B	0.0986977	CHKA	0.146907	MERTK	0.0211238	GPR137C	0.0197466	PTPRE	0.034911
1515	KANSL1L	0.12335	VDAC3	0.186052	CERS5	0.0223711	PDE6D	0.0384686	SMO	0.0986767	RANBP9	0.146865	ULK3	0.0210951	C3orf52	0.0197342	PDK3	0.0349014
1516	ZNF76	0.123282	SLC22A17	0.185898	TIMM17A	0.022328	RSBN1L	0.0383729	MTG1	0.0986705	CACNB4	0.146846	LMO3	0.0210358	GAS6	0.0196978	ZNF790	0.0348634
1517	ZNF624	0.123203	AASDHPPT	0.185843	PVALB	0.0223031	SF3B2	0.038319	WDR55	0.0985853	PRPF18	0.146658	ZNF345	0.0209574	BTD	0.0196616	ZC3H4	0.0348436
1518	CNPPD1	0.122669	PROSC	0.185714	PEX19	0.0222794	SEC24C	0.0382905	AGBL3	0.0983578	MICU3	0.145888	GOLGA8B	0.0209416	VPS39	0.0196536	THEM6	0.0348295
1519	MLLT10	0.122637	TIMM17B	0.185572	CAND2	0.0222484	XPO7	0.038245	IFNAR1	0.0983418	TBC1D22B	0.145811	MTDH	0.02093	C16orf72	0.0196325	HSD17B3	0.0347939
1520	LRRC40	0.122554	FGF14	0.185491	CALN1	0.0222454	HK1	0.0382097	CDK8	0.0981295	ITFG2	0.145582	SLC25A34	0.020929	MAK	0.0196054	GATSL2	0.0347886
1521	EIF2AK3	0.122434	SGSM2	0.185344	STX18-AS1	0.02224	NADK	0.0382065	AGO1	0.0980679	MYRIP	0.145542	ZNF568	0.0209181	ATXN7L3	0.0195945	ANKZF1	0.034736
1522	PAXIP1	0.122417	EHD1	0.185275	STAMBP	0.0222322	KANSL3	0.0381909	NDUFS2	0.0980164	MYOM1	0.145386	SCN2B	0.0208705	ZDHHC5	0.0195687	MOB3A	0.034718
1523	PARM1	0.122416	GLT8D1	0.185197	NOSIP	0.0221986	ANAPC1	0.0381773	RCC2	0.0978507	ST6GAL1	0.145221	IWS1	0.0208502	CRCP	0.0195654	SMPD4	0.0346615
1524	GPIHBP1	0.122324	TMEM14B	0.185171	RAP2A	0.0221575	CNOT6	0.0381353	TNKS1BP1	0.0977814	TNS3	0.145189	GNL2	0.0208297	LTBP4	0.0195508	KLHDC4	0.0346297
1525	TERF2	0.122106	SLC4A5	0.185098	FARSB	0.0221362	TCEA1	0.0381151	DNAJC11	0.0977754	GALNT7	0.144797	UPF3B	0.0208287	GRHPR	0.0195324	NUBPL	0.0346179
1526	TFAM	0.121908	KTN1	0.184877	EID2	0.0220412	RAB9A	0.0381135	INTS8	0.0973234	ZC3H12C	0.144795	GABRA3	0.0208177	BANF1	0.019506	LRPPRC	0.0345748
1527	TTC23L	0.121449	ARNT2	0.184623	NOX4	0.022036	CCAR2	0.0380387	FBXO31	0.0972097	PSMA3	0.14478	TSC22D3	0.0208174	PTPN12	0.0194526	VOPP1	0.0345514
1528	TGFBRAP1	0.121302	TSEN54	0.184409	ZNF611	0.0220119	TMEM41B	0.0380121	POLD2	0.0971677	HPS3	0.144674	ANAPC7	0.0208098	QTRTD1	0.0194414	C21orf2	0.0345053
1529	ASIC2	0.121198	VPS26A	0.184404	PLIN5	0.0220098	ITPKC	0.037994	SLC39A13	0.0971581	PTPRS	0.144652	SRP54	0.0207896	RAB8B	0.0194335	HRAS	0.0344999
1530	SMG9	0.121177	MTRR	0.184357	NHP2	0.0219768	ZNF283	0.037977	MOAP1	0.0970881	TCTN3	0.144631	RASGEF1B	0.0207664	NDFIP2	0.0194103	FARSB	0.0344893
1531	DAP3	0.121156	ACTR10	0.184329	ZBTB44	0.0219692	TRPC4AP	0.0379678	CBWD2	0.0969872	EBF1	0.144518	HPS3	0.0207542	KIFAP3	0.0194066	AQP4-AS1	0.034478
1532	NUBP2	0.121132	ERO1L	0.184238	DPY19L1P1	0.0219335	DEPDC5	0.0379194	IQCB1	0.0969393	KDM5B	0.144411	WBSCR22	0.0206844	MRPS31P5	0.0194027	DNAJC19	0.03436
1533	C8orf59	0.121098	EMC6	0.183646	NSUN5P1	0.0219331	GPR19	0.0376741	ABTB1	0.09678	RGCC	0.144193	CGRRF1	0.0206559	YARS2	0.0193177	PIP4K2B	0.0343365
1534	APOPT1	0.120986	LCA5	0.183569	FEM1B	0.021926	ESF1	0.0376629	PCSK7	0.0966304	ATP5A1	0.144172	PLAC8L1	0.0206449	NPFFR1	0.0193143	EEF2	0.0343326
1535	C7orf50	0.120816	TYW1B	0.183126	SPATA13	0.0218939	AKR1C3	0.0376393	IPO9	0.0965808	PRMT7	0.143988	TLK2	0.0206239	RPS6KC1	0.0192977	TECPR2	0.0343318
1536	PSMC1	0.120627	FAM217B	0.182809	DSE	0.0218871	NAT14	0.0376251	XRCC6	0.0964135	KAL1	0.143887	MFHAS1	0.0206218	TMOD3	0.0192712	DDX60L	0.0342951
1537	TRIM4	0.120593	MRPS31P5	0.182601	GPR107	0.0218096	NEK7	0.0376037	TBC1D10B	0.0963315	APOA1BP	0.143876	SRSF4	0.0206141	KIF6	0.0192486	PLIN2	0.0341655
1538	PUS7	0.120518	URM1	0.182223	GATS	0.0217656	BICC1	0.0375377	SGK494	0.0962667	LGI3	0.143762	FUBP1	0.0206048	ORMDL1	0.0192436	LINC00959	0.0341306
1539	C19orf25	0.120104	TSC22D3	0.182086	ZNF236	0.021747	LRRC41	0.0375114	LRRC41	0.0960386	YEATS2	0.143761	CHTOP	0.0206029	STK32C	0.0192318	GOSR1	0.034124
1540	C6orf136	0.120084	NCDN	0.182084	AP1S3	0.0216945	ST3GAL2	0.0374738	UBL5	0.0957492	CCRN4L	0.143472	ATP6V0B	0.0205921	RPL23	0.0191906	ZSCAN30	0.0340394
1541	TMEM171	0.120009	TET1	0.181927	TMED9	0.0216803	DCUN1D5	0.0374162	C6orf136	0.09574	COPG2	0.143052	BSN	0.0205913	APLNR	0.019181	TSC2	0.0339743
1542	RPTOR	0.119581	CCBL1	0.181913	OSTF1	0.0216774	DDX26B	0.0374158	NUBP2	0.0954898	KCTD2	0.14305	NKAIN2	0.0205786	ACAP3	0.0191616	GTF2H3	0.0339673
1543	FAM199X	0.119496	RAB3GAP1	0.181378	SLC38A2	0.0216746	ULK3	0.0373676	ARHGEF40	0.0952241	TBC1D8B	0.142959	HDX	0.0205771	KIAA1549	0.0191544	TIMM23	0.0339375
1544	CNPY2	0.119455	SLC48A1	0.181217	PREX1	0.0216707	ACTB	0.0372713	CLTCL1	0.0950302	LRRTM2	0.142776	WDR92	0.0205516	PISD	0.0191201	CRLS1	0.0338628
1545	C1orf43	0.119431	TRIO	0.18057	MTO1	0.0216646	ADAMTS3	0.0372334	TBC1D9B	0.0949841	HEATR5A	0.142733	WDR36	0.0205292	CIAO1	0.0191139	CAP1	0.0338191
1546	KIF1B	0.119345	PSIP1	0.180167	SUCO	0.0216336	WRN	0.0371398	CDK2AP1	0.094955	HLA-A	0.142646	UQCRFS1	0.02052	COPS8	0.0190931	IFT27	0.0337921
1547	C2orf76	0.119059	SNAP29	0.179735	CPNE2	0.0216104	ATL2	0.0370602	TCTN3	0.0949543	TTYH2	0.142592	GPR17	0.0204538	ARHGAP1	0.0190856	IMMT	0.033792
1548	C1orf159	0.118893	TOMM20	0.179706	DHRS4	0.0215827	MAD1L1	0.0370486	UBAC1	0.0949065	MVP	0.142588	RIN3	0.0204184	SIX5	0.0190639	DTWD2	0.0337828
1549	RMDN1	0.118733	WIPI1	0.178993	WDR82	0.0215813	RPL14	0.0370157	C7orf60	0.0948619	THEM6	0.142561	POLR1C	0.0203942	LINC00632	0.0190608	SHISA5	0.0337345
1550	CDK5RAP1	0.118705	LINC01006	0.178892	IGFBP5	0.0215578	TP73-AS1	0.036982	SNRPD1	0.0948286	PRKCQ-AS1	0.142244	RHEB	0.0203527	MTOR	0.0189949	PARP14	0.0336488
1551	AFG3L2	0.118555	KBTBD7	0.178375	EXOC2	0.0215435	DNAJC16	0.0369361	SZRD1	0.094611	FAM192A	0.141999	GNAQ	0.0203091	MON1A	0.0189798	TMCO4	0.033603
1552	PACSIN2	0.118477	ASPH	0.178295	TRUB1	0.0214884	PI4KB	0.0368948	TANGO2	0.0944724	ALDOC	0.141566	FSTL5	0.0202994	BEND6	0.0189537	HINT2	0.0335334
1553	CHID1	0.118347	SYT4	0.178021	EVI5	0.0214761	MAP3K9	0.0368118	RNF180	0.0942513	FAM200B	0.141565	CAMK2N1	0.0202952	CTSA	0.0189431	ING4	0.0335182
1554	METAP1	0.118288	DERL2	0.177831	DPYSL4	0.0213817	CHTOP	0.0367915	TOR1AIP2	0.0942192	FOCAD	0.141506	GAPDH	0.020295	NPIPB3	0.0189387	CHST12	0.0334957
1555	NFATC2IP	0.118268	TRIM62	0.177758	KLRC2	0.0212727	BZRAP1	0.0367698	GLRX	0.0941904	PACS1	0.141439	PGM2	0.0202833	PPP1R42	0.0189296	C5orf49	0.0334657
1556	FAM210A	0.11791	ZDHHC2	0.177524	USE1	0.0212038	RHOU	0.0367553	C11orf71	0.0941516	DPYSL4	0.141438	MOSPD2	0.0202716	PLIN2	0.0189231	NHS	0.0334531
1557	TMEM140	0.11787	SLC9A6	0.1773	PTPRQ	0.021202	CLTA	0.0366818	TRPC4AP	0.0941157	TBC1D10B	0.141399	CCDC137	0.0202304	LIX1L	0.0189114	NDUFS5	0.0334091
1558	NRBP2	0.117759	VAMP7	0.177023	IPO7	0.0211951	ZSCAN16-AS1	0.0366795	EIF4E	0.0939134	DDB1	0.141387	KHDRBS1	0.0202088	AGTPBP1	0.0189079	NHP2	0.0333738
1559	WHSC1L1	0.117616	TCTN3	0.177021	PEX13	0.0211863	TSC22D4	0.0366724	CCDC85C	0.0938497	EFCAB13	0.141271	FBLN2	0.0201611	KBTBD4	0.0188936	ARHGAP26-AS1	0.0333464
1560	USP2	0.117472	TBK1	0.176627	SFXN2	0.0211852	CCNB1IP1	0.0365808	DMXL1	0.0936273	ECE1	0.141271	SUPT5H	0.0201535	DYNC1I2	0.0188735	MITF	0.0333435
1561	FAM19A2	0.117307	TRIM24	0.176583	GMPS	0.0211464	SYT1	0.0364948	BRF1	0.093453	RGN	0.141158	NUDCD3	0.0201521	IFI16	0.0188674	MYLK-AS1	0.0333297
1562	STK38L	0.117267	EID2	0.176455	PCDH9-AS3	0.0211395	DTNBP1	0.0364833	CCDC58	0.0933772	RAB11FIP2	0.140899	LARP7	0.0201507	ANKS6	0.0188567	UNC93B1	0.0333292
1563	WBP5	0.117127	MORF4L1	0.175968	NCR3LG1	0.0211255	NCR3LG1	0.0364817	MOSPD2	0.0933648	NCBP1	0.140888	RAD21	0.0201467	GAS7	0.0188277	ARHGAP29	0.033328
1564	TOR1AIP1	0.117118	MRPL1	0.175965	LINC00987	0.0211056	C1orf122	0.0364457	ZNF841	0.0933423	TUBE1	0.140708	UCHL3	0.0201249	WNK2	0.0188213	DEAF1	0.0332733
1565	PPP2R1B	0.117055	PCDH10	0.175728	ADHFE1	0.0210772	ENY2	0.0364284	HMGN2	0.0932665	THBS4	0.140687	CYB5R3	0.0201034	PPP2CA	0.0187739	WDR19	0.0332127
1566	DNAJC11	0.117008	ZBED4	0.175662	SCARA3	0.0210397	RGL2	0.0364013	PLCG1	0.0932559	DDX58	0.140648	SLX4	0.0200957	TUBGCP2	0.0187216	MED11	0.0330818
1567	NUS1	0.117008	ANKRD54	0.175395	TOP3A	0.0210124	APOE	0.036338	MRPL18	0.0931846	ACVR1C	0.140572	TMEM222	0.0200884	EXOSC7	0.0187098	BTD	0.033077
1568	RPL21	0.116925	CCDC58	0.175392	CCDC144CP	0.0209969	ADARB1	0.0362709	TENM1	0.0931749	IER3IP1	0.14055	SMG6	0.0200653	RFWD2	0.0187094	PWWP2A	0.0330491
1569	SLC39A13	0.116856	MRPS18B	0.175366	ATP6V1B2	0.0209658	LGR5	0.0361703	SPATA6L	0.0931668	GLUL	0.140513	HNRNPKP3	0.0200402	COX8A	0.0186581	NECAB1	0.0330284
1570	PPP3R1	0.116638	ZUFSP	0.174968	LMAN1	0.0209456	INTU	0.0361484	SLC44A5	0.0931368	EML3	0.140481	GUSBP4	0.0200321	VEGFC	0.0186381	UBL5	0.0329863
1571	USP10	0.116617	ZW10	0.174646	MUT	0.020931	PIAS4	0.0361159	DNAJB5	0.0930985	UBE2G2	0.140322	ZKSCAN5	0.0200225	TMEFF2	0.0186137	C10orf54	0.0329758
1572	ACOT13	0.116458	ANKRD13C	0.174397	APEX1	0.0209077	CEP120	0.0360331	ZNF512	0.0930744	EGLN1	0.140295	TAF1B	0.020015	SZRD1	0.0185811	STX4	0.0329528
1573	COG1	0.116336	CYP2J2	0.17388	FAM3C	0.0209029	RAB3GAP1	0.0359072	MFN1	0.0928766	DEAF1	0.140145	CBWD2	0.0199984	IER3IP1	0.0185806	WARS2	0.0328925
1574	CSF1	0.116208	RBM14-RBM4	0.173622	RNF123	0.0209016	NMNAT2	0.0358878	ACOX1	0.0927376	TXN2	0.13997	MANSC1	0.0199668	TCTN3	0.0185765	KCNQ2	0.0328921
1575	TMEM33	0.116182	CNPY2	0.173336	TSC22D4	0.0208698	TMEM120B	0.035782	LGALS8	0.0927102	NKAIN1	0.139911	PIGT	0.0199622	ACVR1C	0.0185563	C2orf76	0.0328896
1576	HMGCL	0.115913	SKIL	0.173299	ANAPC7	0.0208604	PLA2G12A	0.0357519	PRMT7	0.0926564	KDSR	0.139871	RCC2	0.0199022	SRSF2	0.0185515	TXNDC16	0.0328539
1577	MRPS14	0.115859	EXD2	0.173168	PRCP	0.0208532	FADS2	0.0356596	SEC61A2	0.0925708	SYP	0.139421	THBS4	0.019881	MRPS34	0.0185253	ZNF845	0.0327856
1578	LRRC37BP1	0.11562	BEND6	0.173156	TLE1	0.020845	C14orf166	0.0356477	SPG20	0.0925668	GALNT2	0.139309	XBP1	0.0198759	PRTG	0.0185092	FAM177A1	0.0327819
1579	TTLL9	0.115504	CCDC146	0.173029	ACOT8	0.0208332	ST3GAL4	0.0356155	SSH1	0.0925173	TWSG1	0.13921	SEMA4D	0.0198467	ZBED4	0.0184833	OSCP1	0.0327636
1580	GLIPR2	0.115496	MRPL43	0.172714	ARFGAP3	0.0207776	CPB2	0.0355235	ZNF660	0.0924643	PPWD1	0.138934	BICC1	0.0197888	TAB3	0.0184566	SNX19	0.0327282
1581	ARSB	0.115487	CPM	0.172364	UGGT1	0.020762	CHP1	0.0355161	GAP43	0.0924021	TAF8	0.138805	SRP14	0.0197846	SUDS3	0.0184477	ZNF594	0.0327143
1582	AMZ2P1	0.115418	SCCPDH	0.171971	TTTY15	0.0207578	FOXK2	0.0355053	ANKRD13B	0.0924001	AAMP	0.138783	MOB1B	0.0197793	TMEM47	0.0184396	KIAA1467	0.0326888
1583	ZCCHC8	0.115379	COMT	0.17182	CECR7	0.0207328	NRBP2	0.035493	METAP1D	0.0923931	XPA	0.138724	CASD1	0.0197723	PPP2R2D	0.0184339	MON1A	0.0326735
1584	ZNF397	0.115253	AADAT	0.171731	KDM3A	0.0207287	EEF2	0.0354238	TBC1D8	0.0923308	UBE2D2	0.138559	ZMAT1	0.0197658	UBL7-AS1	0.0184242	CCDC102B	0.032671
1585	EXD2	0.115048	EPB41L1	0.17171	PM20D2	0.0207226	RPF2	0.0353954	TMCO3	0.0921969	PLA2G16	0.138545	ANKRD20A11P	0.0197231	N4BP2L1	0.0184225	ITGB1	0.032668
1586	DDX52	0.114582	MAEA	0.171709	ZER1	0.0206982	EDC4	0.035363	TMEM198B	0.0921576	GLCE	0.138285	EPB41L1	0.0196782	SHISA5	0.0184136	UEVLD	0.0326553
1587	CWF19L1	0.114458	PUM1	0.171471	RAP1A	0.020695	DCAF10	0.0353136	NDUFV2	0.0920875	TMEM14A	0.138062	PEMT	0.0196737	ORAI1	0.0183836	CEP78	0.0326481
1588	HMGCLL1	0.114271	GMPPA	0.170841	TMEM150A	0.0206936	RPL19	0.0352905	ACYP2	0.0920646	CDC16	0.138007	FBXL4	0.0196102	ZNF568	0.0183675	HMGCLL1	0.0326024
1589	TRIM62	0.114169	TMEM70	0.17078	RHBDL1	0.0206756	C22orf23	0.0352161	KANSL3	0.0920557	LAMA4	0.137694	SCYL3	0.0195988	CYP2E1	0.0183284	MINPP1	0.032564
1590	PHKA2	0.114145	ANXA5	0.17023	SERBP1	0.0206667	ADPRM	0.0351719	C12orf76	0.0919108	TMEM151A	0.137596	CDK2AP1	0.0195619	CASC3	0.0183229	LINC00943	0.0325372
1591	SREBF1	0.114012	PHF21A	0.170159	EWSR1	0.0206388	FBXO3	0.0350927	C2orf82	0.091811	RPAP2	0.137556	SETX	0.0195361	KIAA0226	0.0183225	ARNT2	0.0325088
1592	NSA2	0.113988	MIOS	0.170144	DSTN	0.0206157	E2F4	0.0350651	KCNA1	0.0916594	TOR1AIP1	0.137364	TCF25	0.0195203	ALS2CR12	0.0183222	HPS3	0.0324771
1593	ACSL4	0.113963	RAP1GAP	0.17009	BRWD1	0.0205968	NDUFB10	0.0350019	CTTN	0.0916443	HDHD1	0.137273	MTBP	0.01951	SEPT8	0.0182799	NDUFV2	0.0324081
1594	ZNF260	0.1138	URB1	0.170075	DSEL	0.0205891	RARS	0.0349711	NDUFA5	0.0916243	COX15	0.136826	GTF2A2	0.0195054	PPP2R5A	0.0182518	TXN2	0.0323232
1595	UBE2D1	0.113702	GPM6A	0.169967	YEATS2	0.0205848	MZT2A	0.0349359	SLC25A33	0.0915907	SYT4	0.13668	WBP5	0.0194713	TXN2	0.0182318	GAB2	0.0322566
1596	AGPAT5	0.113655	IRF2BP2	0.169753	B3GALT6	0.020521	FSTL1	0.0349218	NKAIN2	0.0914506	TMEM222	0.136506	DEAF1	0.0194605	PREX1	0.0182178	LRAT	0.032248
1597	FGF14	0.113607	DLG5	0.169672	ARNTL	0.0205189	STARD3	0.0349029	XRCC4	0.0914348	SECISBP2L	0.136493	SFXN2	0.0193766	TTC23L	0.0182084	BRICD5	0.0322344
1598	TXNRD2	0.11339	ARL6IP4	0.169638	PYCR1	0.0205059	C5orf56	0.0349019	EXOC6	0.0913635	KIAA0586	0.136465	NEK9	0.0193753	FAM104B	0.0181392	INPP1	0.0322223
1599	SERGEF	0.113376	ARHGEF7	0.169395	TCTN3	0.0205027	LMO4	0.0348816	ADAMTS19	0.0913256	SLC35A1	0.136368	UBA5	0.0193533	RMDN1	0.0181045	GPR89B	0.0322214
1600	LHFPL3	0.11333	DPYSL4	0.16934	LINC00621	0.0204455	EFS	0.0348598	PCBD1	0.0912962	MYLK	0.136005	TCTN3	0.019345	ETV6	0.0180856	HLA-B	0.0321917
1601	SH3GLB2	0.113179	ZNF471	0.169239	TSEN54	0.0204351	CELSR2	0.0348429	PGRMC1	0.0912744	SPRED1	0.135603	NDUFA5	0.0193124	ZKSCAN1	0.0180473	F11-AS1	0.0321414
1602	EIF5B	0.113093	MTMR9LP	0.169044	GKAP1	0.0204299	ARPC3	0.0348249	RAD1	0.09126	GNPDA1	0.135506	HIF1A	0.0193045	EXOC6	0.0180439	DOCK9	0.0320826
1603	POLR3G	0.113073	KHSRP	0.169034	CLCN4	0.0204151	BRI3	0.0347986	PI4KAP2	0.091237	ANKRD10	0.135389	SYMPK	0.0192699	FKBP8	0.0180331	GUCY1A3	0.0320317
1604	PCDH1	0.113068	TBCC	0.169004	LRRK2	0.0204009	RPS9	0.034798	MT1G	0.0910039	ZNF354A	0.135356	LEPROTL1	0.0192634	HLA-B	0.0180231	WDR91	0.0320306
1605	LRRC17	0.112912	RBX1	0.168979	CNEP1R1	0.0203249	IRS1	0.0347917	UAP1	0.0909225	CCDC126	0.135168	ACAP3	0.0192569	SRD5A1	0.018011	GLRX	0.0320087
1606	ZNF585A	0.112782	TIMM10	0.168965	CHORDC1	0.020306	DHRS12	0.0347899	PHLPP2	0.0908716	DTWD2	0.135124	UBB	0.0192455	RPS6KB1	0.0179914	RALA	0.0319546
1607	RRNAD1	0.112669	FBXO33	0.168776	LRP4-AS1	0.0202445	BPGM	0.0347517	ERO1LB	0.0907927	MRRF	0.13492	NIPAL3	0.0192033	C6orf226	0.0179839	C9orf89	0.0319515
1608	SYCP2	0.112653	FAM192A	0.168768	CCDC171	0.0202385	FLNB	0.0347335	RBCK1	0.0907626	MPHOSPH9	0.134805	POLR3G	0.019183	CBX6	0.0179796	CCT5	0.0319295
1609	KSR1	0.112609	MRPS22	0.168677	SEMA4D	0.0202247	NPRL2	0.0347241	SP110	0.0907437	PDAP1	0.134705	GLCE	0.0191537	MAP3K4	0.017884	PDP2	0.0319216
1610	CDH2	0.112069	COG1	0.168455	HNRNPU	0.0201963	LBH	0.0347089	TRUB1	0.0906896	NHP2L1	0.134654	TIMM23B	0.0191472	DDX26B	0.017884	IL1RAPL1	0.03192
1611	LINC00601	0.112019	LIN7C	0.168445	SP4	0.0201952	EPHB1	0.0346983	IPO11	0.090508	SPPL3	0.134492	PREP	0.0191455	WDR20	0.0178734	MEST	0.0319087
1612	NMD3	0.111951	NDUFA3	0.16835	DEAF1	0.0201853	RPL26	0.0346587	MRPL51	0.090337	PPM1G	0.134454	ARHGDIA	0.019126	TMA7	0.0178707	C6orf226	0.0317954
1613	MPDZ	0.111841	LMO4	0.168346	HDHD1	0.0201713	SLC4A10	0.0346424	TTLL7	0.0903222	LGI1	0.134253	APOO	0.019112	SECISBP2L	0.0178557	HEXIM1	0.0317669
1614	M6PR	0.111755	ZNF76	0.168316	DGKD	0.0201419	NR4A1	0.0344969	ARID1A	0.0903168	NDUFB10	0.134102	DDX24	0.0190959	NDUFS4	0.0178529	RPL23	0.0317383
1615	CCDC144CP	0.111723	SUPT6H	0.168297	MGAT4A	0.0201006	MRPL45P2	0.0344929	TRIM4	0.0902371	SLC44A2	0.134039	MEF2A	0.0190932	ARFGAP3	0.017843	ZNF12	0.031699
1616	PARP1	0.111613	TMEM14A	0.168129	KIAA0368	0.0200902	HHIP	0.0344801	STEAP2-AS1	0.089918	COX4I1	0.133752	UQCC2	0.0190915	RPLP1	0.01781	YWHAB	0.0316693
1617	ZC3H4	0.111594	SLK	0.167711	SEC31A	0.0200879	LITAF	0.0344487	SLC30A9	0.0897302	SIRPA	0.133636	RGN	0.0190819	CCT4	0.0177827	STX18-AS1	0.0315497
1618	ADAMTS4	0.111582	KLHL28	0.167685	LEO1	0.0200711	APBA3	0.0344182	CAB39L	0.0895968	HERC2P2	0.133572	WDSUB1	0.0190814	WDPCP	0.0177798	RCBTB1	0.0315032
1619	TMED9	0.111395	SH3PXD2A	0.16739	COTL1	0.0200646	TCTN1	0.0344174	ZNF253	0.0894273	UBE2W	0.133553	C1orf112	0.0190732	C2orf76	0.0177728	TBC1D8	0.0314903
1620	LINC00667	0.111062	SNX5	0.167209	TRAF3	0.0200431	RHBDL1	0.0342487	PUS1	0.0894038	GRIA3	0.133505	C6orf136	0.0190603	P2RX4	0.0177728	BTAF1	0.0314831
1621	DYNC2H1	0.111052	RASA2	0.167097	E2F4	0.0200349	ZFP69	0.0342402	STOM	0.0892962	ZNF428	0.132936	CCDC85B	0.0190565	STAU1	0.0177543	OXTR	0.0314076
1622	ENGASE	0.111041	FAM193A	0.166794	CBWD2	0.0199871	PARP11	0.0342174	PLEKHM3	0.0890579	FAM53B	0.132811	RAD23A	0.0190459	LRRC8D	0.0177445	DSTN	0.0313006
1623	FUCA2	0.110895	C1orf43	0.166671	DPH3	0.0199812	NACAD	0.034215	MAP1LC3B2	0.0885685	OXNAD1	0.132298	GEMIN8	0.0190415	ATP5F1	0.0177189	KIAA1549	0.0312514
1624	MBIP	0.110797	BCYRN1	0.166377	THUMPD3	0.019917	UIMC1	0.0340697	SLC25A46	0.0885313	MED7	0.132267	NUDT12	0.0189944	MMP15	0.017704	PARG	0.0312174
1625	DHX15	0.11066	POLDIP3	0.166213	ARFIP2	0.0198562	PCCB	0.0339541	RAP1GDS1	0.0883786	KRCC1	0.132173	NECAP1	0.0189849	SRSF6	0.0176935	TPM4	0.0312005
1626	DNAJC16	0.11048	BSG	0.166169	SDAD1	0.0198469	SPG7	0.0339377	NDEL1	0.0883439	NHLH1	0.131993	ZNF578	0.0189734	ECHDC2	0.0176905	SMG6	0.0311626
1627	HSPBAP1	0.110162	RPL21	0.166006	LINC00320	0.0198281	DBX2	0.0337925	CEP250	0.0880946	GPR89B	0.131753	ZER1	0.0189295	ATXN7L3B	0.017683	TDH	0.031155
1628	RNF180	0.110129	LLGL1	0.166	MTMR6	0.0197763	C22orf39	0.0337371	ZSCAN16-AS1	0.0880917	COL18A1	0.131712	DLK2	0.0189285	LNX2	0.0176828	CCDC58	0.0311305
1629	RALGAPB	0.110069	HMGN2	0.165889	IL17RB	0.0197733	DNAJC7	0.0336775	PPIL6	0.0879815	MARK4	0.131661	LGALS3BP	0.0189261	SEC61A1	0.0176762	MYNN	0.0311304
1630	MED30	0.110062	GSK3A	0.165782	ZNF114	0.0197728	BOLA3	0.0336628	LAMP1	0.0878078	SCARB1	0.131616	AGAP3	0.018891	PHF13	0.0176682	POR	0.0311155
1631	RCC2	0.110036	DFFB	0.165724	PTOV1	0.0197484	ZMAT5	0.0336035	MLEC	0.087762	LRP2BP	0.131545	IQCB1	0.0188761	WDR91	0.0176647	RAD50	0.0310678
1632	OSER1-AS1	0.109998	BBS4	0.165523	HRAS	0.0197334	HPS4	0.0335618	TIMM23B	0.0876735	RAB33A	0.131467	KREMEN1	0.0188707	LMAN1	0.0176641	ZNF252P	0.0310214
1633	ZNF845	0.109659	NDE1	0.165329	PISD	0.0196861	SAP30	0.0334938	RAD21	0.0876185	CCDC30	0.131412	ARHGEF2	0.0188689	TIMM13	0.017647	AP4S1	0.0310147
1634	C17orf75	0.109547	BRD8	0.165303	URB1	0.0196484	CCDC148	0.0334542	FAM162A	0.0875875	ADAM12	0.131147	ERI1	0.018862	C2CD2L	0.017647	PGAM2	0.030974
1635	SMOC1	0.109484	CCDC18	0.165039	IKZF2	0.019622	SEMA4D	0.0334287	ACTR3	0.0875654	RPL31	0.131143	GRIK4	0.0188586	PLA2G4C	0.0176281	NHLRC3	0.0309019
1636	FNBP4	0.109436	LINC00320	0.164987	SNX24	0.0195895	SLC12A9	0.0333827	ALKBH8	0.0875205	TBCC	0.131127	SPON1	0.0188268	ATG3	0.0176257	A2ML1	0.0308823
1637	UHRF1BP1L	0.109374	DPH6	0.164721	ZRANB2-AS2	0.0195859	VHL	0.0333385	ZBED4	0.0874555	DPH3	0.130957	IFT27	0.0188211	ENO4	0.0175888	SRPR	0.0308178
1638	MAPK3	0.109359	COMMD5	0.164655	FBXO41	0.019503	PHYHIP	0.0333273	GTF2F2	0.0872759	C1orf159	0.130859	TNRC18	0.0188089	ZNF226	0.0175568	ITSN2	0.0307995
1639	EID2	0.109307	TM2D3	0.16461	SCN2B	0.019497	CCDC84	0.0333159	USP9Y	0.0871716	RBM17	0.130687	UNC13B	0.0187893	PRPF18	0.0175491	ACVR2A	0.0307898
1640	RPL13AP5	0.109143	NHLH1	0.164404	CLTCL1	0.0194945	ZMAT2	0.0332856	SMARCD3	0.0867898	MCFD2	0.130382	FAM193B	0.0187873	SNRNP25	0.0174858	PCDH1	0.0307622
1641	SLIRP	0.108927	RPL26	0.164316	C6orf136	0.0194764	HTR5A	0.0332748	COL9A2	0.0867815	GTF3A	0.130267	TOP3A	0.0187723	LYPLAL1	0.0174502	PPP3CA	0.0307431
1642	PRMT7	0.108911	PPARGC1A	0.164274	DDB1	0.019457	POLD2	0.0332152	LINGO2	0.0866588	TCEB2	0.13009	EDC4	0.0187349	LMF2	0.0174194	MLEC	0.0307427
1643	ZMYM6	0.108854	TSEN34	0.164202	KCTD1	0.0194168	ABCD4	0.0332135	MGAT4A	0.0865786	SRSF8	0.130009	ADPRM	0.0187258	PDE6C	0.0174184	CMSS1	0.0307227
1644	VAPA	0.108759	TVP23B	0.163705	RHOT1	0.0193998	MTO1	0.0331786	WNT3	0.0865651	EIF1AX	0.129869	ARMCX3	0.0187237	DFNB31	0.0174184	PNCK	0.0306749
1645	BECN1	0.108689	CSRP2BP	0.163647	BOLA3	0.0193818	GAREM	0.0331657	ATHL1	0.0865649	AKIRIN1	0.129854	ANTXR2	0.0187207	GRAMD4	0.0173985	MTUS1	0.0306677
1646	NRG3	0.108592	CC2D1A	0.163468	AQP4	0.0193642	ATG14	0.0331337	ILKAP	0.0865128	ZSCAN30	0.129564	RNF219	0.018709	EGLN3	0.0173829	C1orf168	0.030652
1647	CRLS1	0.108505	SCRN1	0.163263	STMN3	0.0193619	TMEM150A	0.0329056	FBXO10	0.0861961	IKBKAP	0.129304	NDUFS7	0.0187065	CYB5D2	0.017333	SIPA1L3	0.0305535
1648	MSANTD2	0.108451	ZMYM1	0.162909	N6AMT2	0.0193361	SOCS4	0.0328893	SH3BGR	0.0859759	CD9	0.128946	PRELID2	0.0186944	MCFD2	0.017332	DDX58	0.0304864
1649	AP3D1	0.108182	POLN	0.162709	BRD8	0.0192938	SPP1	0.0328663	ARL16	0.0859459	RAD21	0.128716	CALU	0.0186443	AP3S1	0.0173197	STARD7	0.0304758
1650	OMA1	0.108086	PFKL	0.162447	CARS2	0.0192107	SLITRK1	0.0328591	ARHGAP26-AS1	0.0858892	ZNF252P	0.128712	C12orf49	0.0186337	C1QTNF6	0.0173191	ANAPC1	0.0304638
1651	CDC37L1	0.108064	TMEM254	0.162315	SLC13A4	0.0191908	KAL1	0.0328008	TMEM72-AS1	0.0858224	ARHGEF26	0.128497	ATP1B1	0.0186206	SYNJ1	0.017313	FAM184B	0.0303855
1652	GOT2	0.108055	STXBP6	0.162126	HDX	0.0191841	ZBED4	0.032795	FLG-AS1	0.0857623	GAPVD1	0.12817	ZNF484	0.0186104	VPS35	0.0172997	MAP4K2	0.0303312
1653	ATG12	0.107925	QTRT1	0.162089	KLF15	0.0191819	DIAPH3	0.0327635	POLR3F	0.0856739	LGALS1	0.127887	DAZAP1	0.0186075	KCNA1	0.017298	PPDPF	0.0302975
1654	PTPRG	0.107737	ESD	0.16204	PIK3R2	0.0191608	SSBP4	0.0324758	NOA1	0.0855966	DNAJC24	0.127745	FAM118A	0.0185325	COX7B	0.0172784	RNF41	0.0301737
1655	CATSPERG	0.107714	DSE	0.162014	RAPGEFL1	0.019147	ARRDC3	0.0324664	METTL23	0.0855232	COA1	0.127649	UBE2D1	0.0185317	LINC00982	0.017272	TBC1D22B	0.0301434
1656	MED4	0.107705	COA3	0.161791	WDR60	0.0190659	ZNF236	0.0323775	UNC13D	0.0854357	CASP3	0.127351	ZSCAN25	0.0185313	STX4	0.0172641	PLD2	0.030142
1657	IGF1R	0.107604	EIF4A3	0.161673	HIF3A	0.0190454	IFT27	0.0323682	PRR5L	0.085333	RHEB	0.127325	NCR3LG1	0.0185054	IL17D	0.0172586	FBXO3	0.030139
1658	NEDD4L	0.107555	CD81	0.161656	CDC25B	0.0190439	SIM2	0.0323662	TTC39B	0.0852496	KRIT1	0.127309	AP3D1	0.0185035	TRPC4AP	0.0172463	BTF3	0.0299734
1659	ZNF660	0.107547	ZCCHC8	0.161505	GPR173	0.0190282	NSA2	0.0323619	TPI1	0.085185	FAM151B	0.126419	GRTP1	0.0185001	POLR2J2	0.0172383	METTL7A	0.0299268
1660	ADAM12	0.107421	CYB5A	0.16139	HERC2P2	0.0190105	WRB	0.0323125	WDR20	0.0851712	VAMP7	0.126239	HK1	0.0184948	ANAPC4	0.0172297	FBXO11	0.029926
1661	C1QTNF6	0.107307	GALNT14	0.161111	KLHL8	0.0189991	UBAP1L	0.032108	SLC2A11	0.0846619	GRM8	0.126053	ZNF580	0.0184107	SPIRE1	0.0172098	GPR19	0.02991
1662	MED1	0.10724	GTF2H3	0.161036	SAFB	0.0189979	MRPS14	0.0321004	ELMOD1	0.0845078	HEPN1	0.126031	DDX27	0.0183848	PIP5K1C	0.0172072	FAM126B	0.0298886
1663	ZFPM1	0.107088	SPG21	0.160958	SNAP29	0.0189518	PPM1G	0.032095	MROH1	0.0844203	RPS13	0.125807	BOLA3	0.0183547	SUV420H2	0.0171732	MRPL51	0.0298805
1664	SLC25A46	0.106917	PRKAR2B	0.160793	GNAI1	0.0189366	FERMT2	0.0320689	CCDC137	0.0843793	NBPF14	0.125736	PIGU	0.018307	ZNF736	0.0171598	ZNF511	0.0298769
1665	NDUFA12	0.106569	TRIM16	0.160018	GABRA2	0.0189299	CDC37	0.0320653	MAP4K3	0.0842483	IQCD	0.125643	SESN2	0.0183037	DENND6A	0.0171387	AP3S1	0.0298071
1666	ZCCHC6	0.106488	MZT2A	0.159623	CCDC137	0.0188845	ACYP1	0.0320388	ALDH1L1-AS2	0.0840519	KTN1	0.125604	NBPF8	0.0182849	ZCCHC10	0.017112	LINC00899	0.0298023
1667	TMEM261	0.10628	ARHGAP24	0.15947	KCNE4	0.0188785	ZBTB8OS	0.0319856	ZBTB16	0.0840415	ZNF540	0.125473	TMEM259	0.0182489	CWF19L1	0.017104	HERC2P3	0.0297494
1668	RNF185	0.10621	BRAT1	0.159315	AK2	0.0188544	TECPR2	0.0319818	LGALS3BP	0.0839814	SDAD1	0.125413	TMEM38B	0.0182419	SIGMAR1	0.0170881	COPS5	0.029707
1669	PVALB	0.106168	MFN2	0.159097	NLK	0.0188537	STARD10	0.0319814	PLIN2	0.0839115	CRLS1	0.125313	BSG	0.0182363	COQ5	0.0170668	LNX2	0.0296844
1670	COA3	0.106054	ZNF611	0.159019	ZWILCH	0.0188462	NF2	0.0319615	DDT	0.0839104	SPG7	0.125285	PGD	0.0182246	GPR89B	0.0170622	TEF	0.0296496
1671	MPST	0.106052	RILPL1	0.159004	MYOM1	0.0188356	CEP192	0.0319293	ANKRD13C	0.0838253	AGAP6	0.125202	OSCP1	0.0182233	ZNF329	0.0170615	C6orf62	0.02964
1672	PLAC8L1	0.105965	FAM218A	0.158425	CNIH1	0.018818	TMTC3	0.0318296	NACAD	0.0838211	C12orf49	0.125117	CRLF3	0.0182086	CREBRF	0.017039	TMSB10	0.0296324
1673	SUPT7L	0.105947	SAMD8	0.158408	GSK3A	0.0188146	PDCD6	0.0318263	N6AMT2	0.0837849	ATG12	0.125047	TGFBR3	0.0181597	ZNF804A	0.0170223	PRR13	0.0296018
1674	BNIP1	0.105786	KCMF1	0.157927	TMEM222	0.0187918	GUCY1A3	0.0317682	GCSH	0.0837199	NUP210	0.124958	FOXG1	0.0181575	TMEM168	0.0170184	MCU	0.0295837
1675	CHMP2B	0.10573	WARS2	0.157673	DHCR24	0.0187814	RAD23A	0.0317576	CUBN	0.0837126	EML2	0.124927	APBB1	0.0181559	PDK1	0.0170156	CCDC144A	0.0295693
1676	BAIAP2L1	0.105729	PPFIA1	0.157381	DOCK8	0.018773	PON3	0.031755	DDOST	0.083697	QTRT1	0.124711	CPNE4	0.0181233	AP2S1	0.0170104	SFXN2	0.0295669
1677	FSCN1	0.105589	HCN1	0.157373	DNHD1	0.0187637	RPF1	0.0317416	TRIM26	0.0836954	LRRC8D	0.124676	LINC00299	0.0181197	ASH2L	0.0169986	TUBGCP6	0.0295275
1678	SHISA7	0.10542	RPS19BP1	0.157337	PDAP1	0.0187566	DONSON	0.0317055	C6orf203	0.0835532	LINC00667	0.124612	TXNRD2	0.0181159	C11orf71	0.0169813	ELMO2	0.0294583
1679	WDR82	0.105394	CRBN	0.157313	ASB8	0.0187445	PPP2R5A	0.031687	C1orf168	0.0834414	PDK3	0.12447	SKIL	0.0180837	TUBB	0.0169673	ZNF771	0.0294351
1680	ANKRD52	0.105377	CDIPT	0.15726	ARFGAP2	0.018723	CSRP2BP	0.0316861	RBM14-RBM4	0.0833586	CSRP2BP	0.124303	NUP50	0.017996	ZDHHC11B	0.0169612	FXYD7	0.0294172
1681	TENM4	0.105191	MYLK-AS1	0.157138	TADA1	0.0186906	STMN1	0.0316756	ARRDC3	0.0832672	TIAM1	0.123967	YARS2	0.0179946	GPR35	0.0169515	C12orf60	0.0293871
1682	KAT6B	0.104914	ZBTB43	0.157086	EFR3A	0.0186879	RSPH1	0.0316297	AP2M1	0.0831741	NFATC2IP	0.123931	MAP1LC3B	0.0179908	COMMD5	0.0169479	NDC1	0.0293556
1683	ZMPSTE24	0.104864	ATP13A4	0.157027	PCYOX1	0.0186806	ALDH5A1	0.0315596	CCDC59	0.0828979	CAPZA1	0.123574	SAMD8	0.0179892	ELAVL1	0.016945	ZNF568	0.0293387
1684	TMEM163	0.104845	NOA1	0.156889	LHFPL4	0.0186779	TCTA	0.0315528	GAB2	0.0828695	SAP30	0.123306	LYPD1	0.0179755	PTDSS2	0.0169376	STAM	0.0292556
1685	PXN-AS1	0.104658	EIF5A	0.156656	SF3B3	0.0186715	FAM114A1	0.0315514	NDUFB10	0.0827752	EFNA5	0.123294	ULK4	0.0179419	ZNF594	0.0169074	LTBP4	0.0292504
1686	CRHBP	0.10459	HAGHL	0.156432	DDX60L	0.0186661	FAM149B1	0.0315454	TCEB1	0.0825995	ZNF783	0.122915	FXR1	0.0179379	RPTOR	0.0168976	VPS26A	0.0292497
1687	ERO1L	0.104488	OFD1	0.156333	GRAMD3	0.0186242	SARS	0.0314387	EIF4A3	0.0824713	C6orf136	0.122831	C22orf39	0.0179255	MGAT4A	0.0168812	VPS39	0.0292324
1688	RAP1GAP	0.104422	TPPP	0.156301	SLC7A11	0.0186224	ADAR	0.0313787	ARHGAP39	0.0824475	STK38L	0.122787	HAX1	0.0179196	FAM76B	0.0168747	MRPS30	0.0291361
1689	MFN2	0.104245	ENTPD6	0.15602	ERI1	0.0185663	HERC2	0.0313597	SCYL3	0.0821612	RBM10	0.122731	SCML2	0.0178727	ZNF629	0.016868	GTPBP10	0.0290904
1690	TFAP2E	0.10424	KIAA1279	0.15599	CMTR1	0.0185541	C1orf35	0.0313554	MVP	0.0821337	GIN1	0.122495	FAM3C	0.0178644	ITGB1	0.0168595	ARMCX3	0.0290902
1691	SYNC	0.103868	MTFR1L	0.155861	RALB	0.018554	MKNK1	0.0313337	LRP10	0.0820664	ACP6	0.122468	SNX21	0.0178551	HDX	0.0168564	ENGASE	0.0289866
1692	FAM171A1	0.103787	XPO1	0.155723	CCDC58	0.0185382	NDUFV2	0.0313062	DAP3	0.0820344	CYC1	0.12208	NSUN2	0.0178329	ATG12	0.0168254	ZNF395	0.0289831
1693	MZT2A	0.103776	DHFR	0.154998	FMO6P	0.0184936	GRTP1	0.0312976	MED16	0.0820288	FAM210A	0.121957	AP1AR	0.0178069	EEF2	0.0167848	TMEM14A	0.0289807
1694	SNRPD2	0.103762	CWF19L1	0.15453	TSTD2	0.0184445	MFN2	0.0312771	RMI1	0.0818996	ARHGEF4	0.121905	PHLDB1	0.0178034	TFRC	0.0167796	LLGL1	0.0289213
1695	ACTR5	0.103636	FBXL15	0.154437	HK1	0.018402	SRSF4	0.0312635	SYT17	0.0817277	DIS3	0.121744	ZNF696	0.0177949	CCDC58	0.0166964	EDIL3	0.0288989
1696	PI4KAP2	0.103473	SRPR	0.154378	PRRT2	0.0183973	HDAC11	0.03126	FAM49B	0.0816172	CERS4	0.121682	FAM98B	0.0177933	SMARCE1	0.0166799	ARMC10	0.028873
1697	UEVLD	0.103464	PEX16	0.154359	PDXK	0.0183825	SDHAP3	0.0311992	GRHPR	0.0815924	SWT1	0.121628	CCDC174	0.0177842	SLC12A8	0.0166029	LPCAT3	0.0288643
1698	LINC00987	0.103164	LINC00959	0.154152	CPNE8	0.0183714	AADAT	0.031183	SEC24A	0.0813907	TMEM179B	0.121596	CCT5	0.0177822	IMPA2	0.0165972	TTC31	0.0288435
1699	AP2S1	0.102743	HLA-A	0.153903	UEVLD	0.0183709	DHX57	0.0311748	RAB8B	0.0813564	ANKRD18A	0.121478	TEAD3	0.0177672	PLIN1	0.0165842	C8orf76	0.0288386
1700	B3GAT3	0.102567	SOCS7	0.15378	PRPF19	0.0183589	WWC3	0.0311341	APLNR	0.081176	TMEM68	0.121452	EIF3M	0.017744	CBLB	0.0165739	CCBL1	0.028828
1701	KLHL24	0.102455	TATDN2	0.153595	QTRTD1	0.0183573	RNF41	0.0311105	CEBPB	0.0810348	ACAD8	0.121346	ZNF428	0.0177425	C10orf54	0.0165571	RAPGEF4	0.0287527
1702	CPB2	0.102389	RPLP1	0.153303	AMOTL2	0.0183245	UBLCP1	0.031103	ABHD17B	0.080988	CHORDC1	0.121296	NTN4	0.017731	TPM1	0.0165543	PRMT2	0.0287448
1703	C1orf132	0.102341	SLC25A18	0.153271	LDHA	0.0183221	MGLL	0.0310822	SFXN2	0.0807543	DHRSX	0.121271	ZNF613	0.0177303	USP53	0.0165417	IGFL2	0.0287256
1704	ZNF135	0.102285	UTP20	0.153124	CEP97	0.018301	C2CD2	0.0310613	MSN	0.0806706	CPSF1	0.121149	INPP1	0.0176745	AGBL3	0.0165366	KCTD2	0.0286955
1705	PHACTR4	0.102199	LRRC8D	0.153055	CMAS	0.018238	STARD6	0.0310483	ZNF594	0.080548	CDH18	0.121143	NAP1L4	0.017665	ZNF771	0.0165234	DLD	0.0285881
1706	SRSF10	0.102133	CDH12	0.153034	POLK	0.0182196	FOXK1	0.031046	ZNF224	0.0804518	DPY30	0.121133	DDX50	0.0176636	MVP	0.0165056	GMPPA	0.0285251
1707	TSC22D2	0.101753	RPS2	0.152539	ZNF320	0.0182067	GREB1L	0.0310231	SHISA5	0.0804259	EFTUD2	0.121056	LMF2	0.017639	CTTNBP2NL	0.016495	DAZAP2	0.0284806
1708	DHX57	0.101661	MIPEPP3	0.15236	ZNF37BP	0.0181992	WDR1	0.0310113	SLC44A3	0.0804189	VWC2	0.121051	KRBA2	0.0176376	ATP13A4	0.0164947	TUSC1	0.0284519
1709	ZNF418	0.101584	IFNAR2	0.151716	EXTL3	0.0181889	PITPNM2	0.0309903	BNC2	0.0803337	ABCB8	0.120895	ZFAND5	0.0176193	ANKS1A	0.0164745	DDIT4L	0.0284027
1710	PTPRM	0.101273	CIAO1	0.151668	ATG9A	0.0181686	DHX9	0.0309699	PLCH2	0.0801827	B2M	0.120791	BRD1	0.0176084	AGL	0.0164658	ELL2	0.0283421
1711	PRDM15	0.101234	VTI1B	0.151654	APOOL	0.0181604	RABL3	0.0309489	PGM5	0.0800702	PLRG1	0.120681	ITPR2	0.0175872	P2RX7	0.0164462	KIAA0586	0.0283343
1712	DACT3	0.100761	LRFN5	0.151482	GABPB1-AS1	0.0181486	PRDX1	0.030902	SNHG7	0.0800145	CCNH	0.120621	NDE1	0.0175199	TMEM25	0.0164327	ZNF219	0.0282184
1713	NHLH1	0.100759	WDR78	0.15119	DIMT1	0.0181289	ANKMY1	0.0308994	EIF5A	0.0799779	SLMO1	0.120606	PTPRS	0.0175077	PPOX	0.0164033	ZFPM1	0.0282072
1714	ZNF608	0.100735	C9orf78	0.151186	FAM49A	0.018124	C2orf76	0.030843	IPMK	0.0799084	DNAJC2	0.120566	RALGPS1	0.0174645	WTAP	0.0163951	SMARCA4	0.0281842
1715	WDR92	0.100712	RPL27	0.151125	NAA50	0.0181125	AMOTL2	0.0308407	DEAF1	0.0797909	COG7	0.120555	BAG5	0.0174556	NT5C	0.0163881	SPG20	0.028127
1716	PTDSS2	0.10048	PPP1CC	0.151089	HEPACAM	0.0180912	CFL2	0.0308325	ARHGAP28	0.0797841	CTCF	0.120395	SPRY2	0.0174549	HINT2	0.0163807	ABTB1	0.0281125
1717	ING3	0.100359	ELP4	0.150873	CCDC148	0.018083	PITHD1	0.0308024	BRD8	0.0797558	MIR181A2HG	0.120372	DIS3	0.0174504	NPIPB15	0.0163539	PSMC1	0.0281035
1718	NFE2L1	0.100321	OSER1	0.150773	PDE8B	0.0180309	SQSTM1	0.0306978	ERAL1	0.0796863	LINC00240	0.120338	UNC119	0.0174382	CA8	0.0163415	CRTAP	0.028083
1719	NF2	0.100316	PEX13	0.150394	HTATSF1	0.0180261	NIPAL3	0.0305907	RCHY1	0.0796689	TNRC18	0.120106	ST3GAL4	0.017418	NDUFV2	0.0163345	ARRDC3	0.0280808
1720	BMS1	0.100207	DPM1	0.15031	KRBOX4	0.0180145	PPP2R2D	0.030557	SLC39A7	0.0795654	LDLRAD4	0.120084	ABCC8	0.0174176	GATC	0.0163344	NLGN1	0.0280668
1721	CAND2	0.100153	PHF10	0.15024	GANC	0.0179756	METTL5	0.0305395	ZNF571	0.0795424	SCG3	0.120035	MOV10	0.0173968	TOB1	0.0163235	FAM3C	0.0279894
1722	KDM3B	0.100088	RNF175	0.14995	RNF19A	0.0179515	RRAGD	0.030536	ATP1B1	0.0794929	DLGAP4	0.120023	CENPJ	0.0173752	USMG5	0.0163105	CAND2	0.0279788
1723	EIF1AX	0.0999056	DAD1	0.149943	NCLN	0.0179507	C12orf49	0.030534	GGA3	0.0794865	PMS2P1	0.120011	RGS4	0.017367	SPRYD7	0.0163007	PLCXD1	0.0279749
1724	PIAS4	0.0997961	ZNF395	0.149882	FAM212B	0.0179395	AGPAT5	0.0304942	DLGAP4	0.0794214	NDUFS5	0.119852	MYT1	0.0173586	CLDN15	0.0162986	HYOU1	0.027898
1725	ZNF611	0.099717	ZMYM6	0.149705	SLIT3	0.0179203	MREG	0.0304784	NPIPB3	0.0794063	C7orf60	0.119828	TXNIP	0.017353	KLHL13	0.0162926	RPUSD3	0.0278756
1726	TMEM55B	0.0995299	COL14A1	0.14968	MZT2A	0.0179063	LINC00674	0.0304478	PPDPF	0.0793686	CD99L2	0.119805	KLHL15	0.0173261	TYW1B	0.0162849	CDH18	0.0278144
1727	STK32C	0.0991382	ENTPD5	0.149605	SRP19	0.017892	ARNTL	0.0304219	ATP6V1B2	0.0793517	RCHY1	0.119675	PPP4R2	0.017304	KIAA0895L	0.016284	GAS5	0.0277859
1728	COA4	0.099086	CUL4B	0.149107	BROX	0.0178836	PARL	0.0303548	SUV420H2	0.0793341	ADAM23	0.119646	UBASH3B	0.0172775	SRFBP1	0.0162612	MVP	0.027764
1729	FSTL5	0.0990091	ZNF100	0.149023	RASSF8-AS1	0.0178639	PRR13	0.0303318	AASDHPPT	0.0792823	CCDC25	0.119308	ALS2CR12	0.0172357	WDR12	0.016247	L3MBTL1	0.0277182
1730	CPXM2	0.0989313	BFAR	0.148929	AIG1	0.0178526	COL9A2	0.0303292	FLAD1	0.0792723	DGKZ	0.119164	ANAPC10	0.0171503	ACAT1	0.0162462	GNG2	0.0276878
1731	TIMM10	0.0989232	BRSK2	0.148632	WDR20	0.0178285	PCYOX1	0.0302979	ABL2	0.0792191	ANKRD13C	0.119066	ARL17A	0.0171354	COLCA2	0.0162363	CEP170	0.0276365
1732	ASH2L	0.0988903	WFS1	0.1486	MGA	0.0178206	FAM179B	0.0302121	RASSF4	0.0789668	SUPT6H	0.119018	LCA5	0.0171103	HTT	0.0162178	CHID1	0.027614
1733	GPR89B	0.0988618	WDR55	0.148553	ABHD13	0.0177553	CLDND1	0.0301931	APOOL	0.0788425	TMEM140	0.118988	PROX1	0.0171001	BORA	0.0161949	ZNF329	0.0275827
1734	MRPL42	0.0987839	RPRD1B	0.148484	ANKAR	0.0177548	SPSB4	0.0301826	SLC44A2	0.0787165	MRPL51	0.118987	LARS2	0.0170941	ZNF17	0.0161636	CBWD2	0.0274917
1735	GSK3A	0.098569	AP1AR	0.148418	NFATC3	0.0177425	BLVRA	0.0301513	ADCY10P1	0.0785065	RPL32	0.118986	RPS4X	0.0170797	LIN54	0.015962	TOR1AIP1	0.0274078
1736	CDKN2AIP	0.09851	WBSCR22	0.148108	COL27A1	0.0177054	NSUN6	0.0300907	IPO13	0.0783397	HLA-B	0.118951	GSTK1	0.0170609	OXNAD1	0.0159513	FAM53B	0.0273668
1737	HMOX2	0.0983914	PSMC1	0.14807	GABBR2	0.0177019	TMEM261	0.030062	TSHZ1	0.0782791	NSMCE2	0.118889	RBM5	0.017054	SDHB	0.0159512	TMEM261	0.0273167
1738	SGSM2	0.0981122	MRPS36	0.147908	CTBP1	0.017698	ZKSCAN5	0.0300317	KBTBD4	0.0782738	MYH9	0.118877	NUPL1	0.0170353	DPYD-AS1	0.015951	FLVCR1	0.0272138
1739	MTMR9LP	0.0980271	FYTTD1	0.147902	IFT80	0.0176949	NEIL2	0.0300035	SRFBP1	0.0782463	KSR2	0.118689	STRC	0.0170306	VHL	0.0159451	FASTK	0.0271736
1740	SRPR	0.0979989	CLDN15	0.147889	PRKCH	0.0176881	SPATA13	0.0299144	TP53TG1	0.0781522	NTPCR	0.118452	GUF1	0.0170274	ATAD3A	0.0159419	CEP250	0.0271621
1741	SLC35A1	0.0979674	ALG8	0.147765	PIK3C2B	0.0176815	SULT1A1	0.0298367	DHX15	0.0781476	PPP1R7	0.1183	TEX261	0.0170271	MCM6	0.0159275	DIAPH2	0.0271431
1742	LIPT1	0.0979672	MRPL35	0.14743	MAP1LC3B	0.0176739	ZDHHC2	0.0298103	UNC93B1	0.0780516	WWC3	0.118105	ZNF552	0.0169918	DDT	0.0159094	UBE2Q2P2	0.0271399
1743	SSBP4	0.0978804	MTM1	0.147136	SZT2	0.0176707	MYOM1	0.0297303	ANP32E	0.077995	EVI2B	0.117951	PTCH1	0.0169116	PSMA3	0.0158877	SECISBP2L	0.027075
1744	ERGIC2	0.097759	MBTPS1	0.14684	NLRX1	0.0176478	PIGT	0.0297096	DPY19L2	0.0779184	RBBP5	0.117851	RARB	0.0168931	PTCSC3	0.0158829	NOD1	0.0270276
1745	HSPA8	0.0977545	PTPRA	0.146654	METTL5	0.0176202	MAK16	0.0296989	ASAH1	0.0778981	OBSL1	0.117806	PNMA2	0.0168883	NOL3	0.0158775	EFEMP2	0.0269933
1746	AGTPBP1	0.0976171	VBP1	0.146647	QSER1	0.0176135	ARHGEF2	0.0296241	PHYH	0.0778938	CCM2	0.117654	HP1BP3	0.016871	NTN4	0.0158562	VHL	0.0269367
1747	PCYT2	0.0973217	AP4S1	0.146493	LINC00086	0.0176041	C11orf84	0.0295873	USP48	0.0778843	TERF2	0.117567	CLDN10	0.0168635	SLCO3A1	0.0158213	ARPC5L	0.0268737
1748	ARNTL	0.0969776	NUBP2	0.146483	HS3ST4	0.0176028	NDUFB9	0.0295323	MINA	0.0778551	PPP2R3C	0.117338	TIMM23	0.0167792	ZNF608	0.0157874	MMAB	0.0268666
1749	ARL3	0.0968761	NACA	0.146276	KCND3	0.0175992	PGAP2	0.0294796	STARD3	0.0777206	TIMM23B	0.117303	RMDN3	0.016777	ABCD4	0.0157713	KAT6A	0.0268581
1750	MGMT	0.0968647	PRMT7	0.146255	FEZ2	0.0175945	MTFR1L	0.0294206	XPO6	0.0776961	WBP2	0.117183	MBTD1	0.0167765	FUBP1	0.0157243	SRP68	0.0268415
1751	CRY1	0.0968069	DZANK1	0.146094	USP36	0.0175822	CROCCP2	0.0294032	SNX3	0.0776749	FAM193A	0.117144	ATP13A2	0.0167719	PDPR	0.0156993	POLI	0.0268387
1752	EIF5A	0.0966966	TRMT11	0.146032	C22orf23	0.0175725	CDC7	0.0293344	EML3	0.0776626	GOT1	0.117128	HOOK2	0.01676	DHX57	0.0156457	PDE1C	0.0267681
1753	CYC1	0.0964645	SPG7	0.145897	PARM1	0.0175403	AP3D1	0.0293124	POGLUT1	0.0776486	C21orf2	0.117036	SAFB	0.0167476	NCBP1	0.0156141	STEAP2	0.0267516
1754	KDM2B	0.0964398	EIF3F	0.145872	TMEM38B	0.017509	NCOA6	0.0293047	PDK2	0.0776042	HDGFRP3	0.116993	PPP2CA	0.0167369	C11orf74	0.0155805	RAP1B	0.0267478
1755	AGPAT3	0.0964071	MYOM1	0.145793	ATP5A1	0.0174902	MPP2	0.0292992	ZNF81	0.0775946	ZNF516	0.116979	CEP128	0.0166385	PRMT7	0.015564	AP1S2	0.026694
1756	ZNF276	0.0961443	FGFR1	0.145524	MTCH2	0.0174885	GNAO1	0.0292974	PLCXD2	0.0775307	SYAP1	0.116959	SUGP2	0.0166092	MAP3K3	0.0155551	TSEN54	0.026676
1757	RBM14-RBM4	0.096002	TAF15	0.145455	BHLHB9	0.0174523	HKR1	0.0292763	EMC6	0.0774899	MPHOSPH10	0.116929	STARD6	0.0165895	ST6GAL2	0.0155519	PEX19	0.0266173
1758	ZNF235	0.095999	SELO	0.145127	RPF2	0.0174494	H2AFY2	0.029244	AFG3L2	0.0774839	RYK	0.116761	TBC1D1	0.016572	PHF21B	0.015542	ABHD3	0.026604
1759	PEPD	0.0959527	CNIH3	0.145109	TBCC	0.0174214	SETD8	0.0291906	IPO8	0.0774258	MSANTD2	0.116625	EED	0.016552	NKAP	0.0155299	PRC1-AS1	0.0265504
1760	HINFP	0.0957058	FAT4	0.145102	PLCG1	0.0173878	KLHL28	0.0291886	FASTK	0.0773572	MSL2	0.116451	LRRC34	0.0165462	KCNN2	0.0155113	SNRPG	0.0265368
1761	A1BG	0.0956588	IFT27	0.145033	DERL2	0.0173822	ZNF276	0.0291882	PPP1R42	0.0772962	TFAM	0.116385	CHD3	0.0165396	PRPF39	0.0154812	SLC36A1	0.0264954
1762	HCN1	0.0956119	MSANTD4	0.144989	MCF2L	0.0173757	MSANTD2	0.0291836	PXK	0.0772832	SYT17	0.116293	ZCCHC2	0.016539	FAM177A1	0.01546	TRIQK	0.0264395
1763	CALN1	0.0955225	SLC12A9	0.144981	NXN	0.0173165	ANKRD20A11P	0.0291723	SIN3B	0.0772126	CCDC125	0.116261	LAMA5	0.016507	LANCL2	0.015432	FAM217B	0.0263858
1764	RAB33B	0.0952831	GPR107	0.144948	FAM179B	0.017315	NCK1	0.0291476	COG1	0.0770625	SFXN4	0.115775	KLHL5	0.0165056	MAP4K2	0.0154297	FBXO31	0.0263428
1765	IFT27	0.0952121	GHDC	0.144929	LY6H	0.0173063	NAIP	0.0291244	RNF145	0.0769749	MINPP1	0.115512	UGGT1	0.0164909	CDK11A	0.0154239	CTSA	0.0263218
1766	KCNN2	0.0951888	PPP6R2	0.144576	APOO	0.0172995	TRPM3	0.0291116	AGK	0.0769658	TMEM9B	0.115436	DHX34	0.016462	STAM	0.0153988	ZNF804A	0.0263183
1767	DOCK7	0.0949471	MCCC2	0.144321	MPPE1	0.0172922	CSE1L	0.0290249	FAT4	0.0769532	IL17D	0.115313	SETD2	0.0164399	CLUH	0.0153768	LYST	0.0263046
1768	SLC44A5	0.094243	DYNC1LI2	0.144194	STEAP2	0.0172778	TUBB2B	0.0289569	GUCY1A3	0.0769482	NACAD	0.115086	PRR5L	0.0164233	ASPHD1	0.0153701	LRRC37BP1	0.0263037
1769	HMGN2	0.0942067	HSPD1	0.144138	C5orf24	0.0172767	SVIP	0.0289483	INPP5D	0.0768852	BCLAF1	0.115073	KHDC1	0.0164131	ARHGAP28	0.0153661	MCMBP	0.026277
1770	ATF4	0.0941011	ARRB1	0.14407	EDC4	0.0172685	XPO5	0.0289481	FHL1	0.0768658	GFM1	0.115051	TMEM218	0.0163893	CCHCR1	0.0153381	H2AFV	0.0262619
1771	ATXN7	0.0940852	LEPROTL1	0.144061	ARL16	0.0172322	KIF24	0.0289415	DLD	0.0768584	PDE7A	0.115018	ATF1	0.0163871	GTF2IRD2B	0.0153363	TSPAN4	0.0261632
1772	RAB39B	0.093954	TSPYL4	0.144029	LIPT1	0.0172308	PRUNE	0.0289373	XYLT1	0.0766337	PCSK2	0.114539	PDCD11	0.0163709	LGALS3BP	0.0153122	SEPT10	0.0261051
1773	KCNIP4	0.0938422	LINC00539	0.143933	MYH15	0.0172242	STK39	0.0289239	PGGT1B	0.0764509	CDK5RAP1	0.114539	TAF4B	0.0163616	ZNF660	0.0153063	HPRT1	0.0261018
1774	NOL3	0.0938239	TRAPPC8	0.143897	RASA2	0.0171956	CNEP1R1	0.0289112	LNX2	0.0764297	CDK2AP1	0.114236	TOPBP1	0.0162923	FAM110B	0.0153027	CAPZA2	0.026088
1775	TRPC5	0.0936051	GLB1	0.143838	TULP4	0.0171589	CHADL	0.0288949	BHLHE40-AS1	0.0762605	GABBR2	0.114117	SMARCA1	0.0162694	ADAMTS3	0.0152997	PHF13	0.0260387
1776	EIF2B4	0.0935009	CEP78	0.143783	TMEM259	0.0171378	PUS3	0.0288042	PGD	0.0760241	KIAA1549	0.114078	ENTPD6	0.0162633	CHMP4A	0.0152906	PLEKHA2	0.0260198
1777	GNPDA1	0.0934115	VAC14	0.143752	ZNF25	0.0171283	USP42	0.0287285	SPPL2A	0.0759689	CNIH3	0.113974	RBM4B	0.0162525	VMA21	0.01529	GOSR2	0.0259933
1778	CYSTM1	0.0934005	NDST3	0.14353	CAT	0.0171242	CUEDC2	0.0287217	ODC1	0.0759553	CAND2	0.113508	NRN1	0.0162517	SALL2	0.0152579	SOX6	0.0259849
1779	SPPL2B	0.0932579	VDAC1	0.1426	GRN	0.0170958	FZD9	0.0286389	SYCE1L	0.0759345	L3MBTL1	0.113405	MYLK	0.0162493	SMPD4	0.0152353	SDR42E2	0.0259789
1780	KIF9-AS1	0.0928617	SESN1	0.14254	NDEL1	0.0170715	LRRN3	0.0286384	TCEAL2	0.0758259	PLAC8L1	0.113073	NDUFAF2	0.0161833	FN3K	0.0152316	EPDR1	0.0259559
1781	TATDN1	0.0927805	SGK494	0.142395	CLGN	0.0170533	KPNA1	0.0286123	PCDH1	0.0758094	ADAMTS19	0.113041	KCNQ2	0.0161655	NCALD	0.015209	SAMSN1	0.0259426
1782	OBFC1	0.0926496	SERHL2	0.142274	RPL27	0.0170464	PRPF18	0.0285992	C5orf49	0.0755758	TBCA	0.112924	BBIP1	0.0161496	FAM53B	0.0151826	TCTN2	0.0259421
1783	GPC5	0.0924902	SLC35A1	0.142173	ERLIN2	0.0170362	RELB	0.0285669	IER5L	0.0754963	MIA3	0.112887	G3BP1	0.0161437	PCP4	0.0151812	TPPP	0.0259271
1784	SETMAR	0.0923327	TMEM140	0.14199	ST3GAL2	0.0170171	ADAM15	0.0285655	SUV39H2	0.0754105	MARCH3	0.112854	PHF20	0.0161136	PDE1A	0.0151658	CDK2AP1	0.0259168
1785	PPP1R7	0.0923031	TCTN1	0.141951	URI1	0.0170104	CLINT1	0.0285567	BLZF1	0.0753204	NUBP2	0.112775	EIF4EBP2	0.0160866	MANF	0.0151266	TGFB3	0.025899
1786	RBM12B	0.0922818	PAXIP1	0.141949	FAM175B	0.0170082	DPP4	0.0285524	HYDIN2	0.0753112	ALDH3A2	0.112758	TSPAN5	0.0160585	SNX29P2	0.0150917	DPY30	0.0258837
1787	GGA1	0.0920752	TTC23L	0.141664	TM9SF3	0.0169853	EIF2AK2	0.0285328	CEP128	0.0752196	CDH1	0.112712	CCDC127	0.0160494	COPS5	0.0150773	C2CD2L	0.0258803
1788	TUBB2B	0.0917089	ZNF74	0.141343	GATSL2	0.0169847	RPL7A	0.0284574	CYB5R4	0.0751767	B4GALT4	0.112691	CCM2	0.0160244	PON3	0.0150613	CCDC24	0.0258029
1789	ACP6	0.0916493	MGMT	0.141228	GOLGB1	0.016949	PEX13	0.028418	NDUFAF1	0.0751594	LRRC8C	0.112595	SLC25A6	0.0159837	ALG8	0.0150407	DHX57	0.025761
1790	SCYL3	0.0916357	XRCC4	0.141145	ZSCAN16-AS1	0.0169432	SEC24D	0.0283922	DTNBP1	0.0751375	CYB5A	0.11255	HERC2P9	0.015965	RHBDL1	0.0150387	RNF185	0.0257381
1791	POLR2J2	0.0916004	ATP9B	0.141115	CHTOP	0.0169309	TCHP	0.0283252	TPPP	0.0751096	NDUFV2	0.112001	LIMS1	0.0159588	SMO	0.0150249	HDHD1	0.025662
1792	ACADVL	0.0914383	TBCCD1	0.141102	GRIN2B	0.0169277	VPS37D	0.0283021	TOR1AIP1	0.0749492	INTS4	0.111987	COQ2	0.0159432	SERPINI2	0.015022	KDM6A	0.0256371
1793	TSC2	0.0914206	GPATCH11	0.140741	ZNF710	0.016912	ST5	0.0282796	ZFP1	0.0749415	TCEB1	0.111894	CASC3	0.0159259	EFTUD1	0.0150116	DAD1	0.0256216
1794	DCBLD2	0.0914003	PTP4A1	0.140733	WNK3	0.0168852	TMEM178A	0.0282265	MDC1	0.0749261	TAZ	0.111591	ZNF189	0.0159223	VPS52	0.01497	HTR2A	0.0255771
1795	C4orf32	0.0913688	HEXIM2	0.140696	RPGRIP1L	0.0168721	GRHPR	0.0282191	MARC1	0.0749249	CRYZL1	0.111548	AZI2	0.015913	MRPL51	0.0149671	APOOL	0.0255612
1796	CSRP2BP	0.0912579	PPIH	0.140595	THYN1	0.01687	FAM174A	0.028174	PCYOX1	0.0748788	APOPT1	0.111502	LETMD1	0.0159101	MRPL22	0.0149599	NSA2	0.0255523
1797	SZRD1	0.0912353	TMEM161B	0.139896	PHF12	0.016869	DHX36	0.0281227	IQSEC2	0.0748098	SEC22C	0.111464	ZNF708	0.0158712	LINC00883	0.0149505	MAP1LC3B2	0.0255505
1798	SPG7	0.0911235	AGK	0.13981	KDELC1	0.0168675	WNT3	0.0281105	DPP9	0.0747841	BUB3	0.111269	PFDN2	0.0158631	SLC4A2	0.014942	UBE2E3	0.02554
1799	CRELD2	0.0909516	OAT	0.139601	FIS1	0.0168454	SAP25	0.0280989	C1orf43	0.0747544	MGMT	0.111131	GRB2	0.0157967	NINJ1	0.0149326	ZNF236	0.0255348
1800	VDAC1	0.0906759	DHX34	0.139549	EFS	0.0168267	BAG5	0.0280882	MBTPS2	0.0747402	PDE6D	0.111085	ASB8	0.0157751	LINC00674	0.0149239	PUS1	0.0254952
1801	C15orf61	0.0906218	UBE2E3	0.13954	PGD	0.0168032	MAST4	0.0280779	WHAMMP3	0.0747186	CNST	0.110988	RPAP2	0.0157729	WAPAL	0.0149227	KIF3A	0.0254808
1802	SNRPG	0.0905884	ATP5G2	0.139286	ZNF552	0.0168005	FSTL5	0.0280164	NUP210	0.0747151	CRTC3	0.11096	PGAP2	0.0157642	OSCP1	0.0148986	CNGA4	0.0254433
1803	GLOD4	0.0905537	CHST12	0.139153	GSKIP	0.0167914	LIN7C	0.0279693	SPATA21	0.0747027	POLD2	0.110809	ZNF286A	0.0157525	NDUFA3	0.0148822	NUP210	0.0254352
1804	WDR41	0.0902956	AP1M1	0.138668	KLRC4-KLRK1	0.0167778	TMED9	0.0279498	BUB3	0.0746418	ZNF227	0.110789	NBR1	0.015742	WDR11	0.0148602	SERINC1	0.0254266
1805	NUDT13	0.0902205	ZNF131	0.138615	PPIG	0.0167383	DNAAF2	0.0279328	PHACTR4	0.0746142	CD81	0.110772	ZRANB1	0.0157154	DPM1	0.0148586	WDR86	0.0254082
1806	TRA2B	0.0901576	GLMN	0.138235	TULP3	0.0167359	OSMR	0.0279318	SLC4A3	0.0745376	ENTPD4	0.110714	ZNF815P	0.0157121	DLGAP4	0.0148468	HTR2C	0.0253863
1807	ENTPD3-AS1	0.0901251	AASS	0.138137	H2AFV	0.0167192	FKBP15	0.0279208	AGPAT3	0.0744793	AMN1	0.110667	UFM1	0.015702	STARD4	0.0148193	FREM3	0.0253362
1808	ZNF107	0.0899166	STIM2	0.13811	PDPN	0.0166722	NPIPB3	0.0278889	PRCC	0.0743844	UBASH3B	0.110606	URB1	0.0156941	MLEC	0.0148146	SCN1B	0.0253028
1809	ZNF227	0.0897872	USP5	0.137995	MTRR	0.0166655	PDPR	0.027883	RRP9	0.0743738	OBFC1	0.11035	FAM174A	0.0156879	THAP9	0.0148028	BAIAP3	0.0252591
1810	TPGS2	0.0897067	HSPA13	0.137962	DICER1-AS1	0.0166614	ARL6IP4	0.0278731	UBR2	0.0743633	ARFGAP3	0.110282	TSG101	0.0156629	AXIN2	0.0147737	GLTP	0.0252506
1811	USP5	0.0895878	KDM5C	0.137809	RGL1	0.0166354	LRIG1	0.0278667	REPS1	0.0743489	COA4	0.110168	VPS35	0.0156447	TTLL11	0.0147572	GSTO2	0.0252381
1812	ENTPD5	0.0894651	RRAGB	0.137798	UBE2A	0.0166171	DFFA	0.0278206	PPEF1	0.0743134	NONO	0.110163	PAMR1	0.0156352	TRPV3	0.0147547	PHC2	0.0252279
1813	HACL1	0.0894116	DPY19L2P1	0.137699	ABL2	0.0165885	TGS1	0.0277797	KIAA1715	0.0741918	SET	0.110137	TEX30	0.0156238	GPALPP1	0.0147129	IL6ST	0.0252147
1814	C1orf35	0.0892697	USF2	0.137628	SELO	0.0165395	MANSC1	0.0277662	NUPL2	0.0741783	ASUN	0.110114	SEC24D	0.0156096	ANXA4	0.0146878	EIF4A3	0.0251971
1815	HN1L	0.0892679	MAP2	0.137565	SEC14L2	0.0165291	RPL23	0.027735	MOV10	0.0741693	MPC2	0.110023	FAM134A	0.0155853	PUS1	0.0146723	CCND3	0.0251807
1816	TMEM126B	0.0889783	PPIP5K2	0.137451	KCNQ2	0.0165246	NMBR	0.0277345	COPZ2	0.0741387	PPDPF	0.110014	OXNAD1	0.0155793	C1orf52	0.0146622	FUT4	0.0251669
1817	NFKBIA	0.0889508	XPOT	0.137418	SAV1	0.016485	ZSCAN23	0.0276761	USP10	0.0740791	HCN1	0.109994	SLC22A15	0.01557	SEC61G	0.0146412	CELSR2	0.0251409
1818	TOPBP1	0.0889293	B3GNTL1	0.13723	ENTPD4	0.0164707	TULP3	0.0276581	USP2	0.0740142	MAP1LC3B	0.109986	DYNC1LI2	0.0155461	SYNC	0.0146369	C6orf203	0.0250361
1819	ZCCHC10	0.0889201	BRI3	0.137185	ECHDC2	0.016452	USP5	0.0276322	GKAP1	0.0738305	BRCA1	0.109676	CCNL1	0.0155337	LINC00901	0.0146021	SRSF6	0.0250086
1820	ASB1	0.0889133	POLD4	0.137109	INIP	0.0164483	VCP	0.0276102	ZCCHC10	0.0738132	KANSL3	0.109537	UFD1L	0.0155245	DNAJC19	0.0145687	VWC2	0.0250084
1821	C1QTNF4	0.0888818	NDUFV2	0.137033	TUBGCP6	0.0164055	ZBTB25	0.0276003	RPS5	0.0737635	CORO2B	0.109057	RABGGTA	0.0155041	HERC2P2	0.0145603	ZC3HC1	0.0249981
1822	HEXB	0.088734	ZNF252P	0.13698	FREM3	0.0164028	MYLK-AS1	0.0275991	PRDM15	0.0737155	HMOX2	0.109023	RARS2	0.0154804	TRIM4	0.0145467	PHC1	0.0249872
1823	ZBTB14	0.0886714	COA4	0.136968	BEST1	0.0163983	RPP30	0.0275591	ZDHHC2	0.0736983	UFM1	0.108982	PLP1	0.0154746	RNF7	0.0145376	HIPK3	0.0249564
1824	ERMARD	0.0886707	FBXW8	0.136949	DIRC3	0.0163659	SPCS3	0.0275404	LTBP4	0.073675	UHRF1BP1L	0.10898	PMPCA	0.0154674	LINC00844	0.0145323	FAM173A	0.0249443
1825	CSNK1G3	0.0885821	ERCC4	0.136743	TP53I3	0.0163514	ZNF675	0.0274612	BEX1	0.0734026	MED1	0.10892	CHADL	0.0154269	KHDRBS1	0.0145244	SEMA3A	0.0249409
1826	RAB33A	0.0884302	PDCD11	0.13671	CLTA	0.0163408	CDK12	0.0274527	QTRTD1	0.07318	SEMA3A	0.10886	AQP4-AS1	0.0154206	NUP160	0.0144972	MTFR1L	0.0249323
1827	DPYSL4	0.0882855	LRRC40	0.136511	CALU	0.0163243	NCDN	0.0272561	PTPDC1	0.0731362	CDIP1	0.108787	SPSB4	0.0154156	CHI3L1	0.0144897	SZRD1	0.0248586
1828	TMSB10	0.0882835	TJP2	0.136376	MAN2A2	0.016323	CTR9	0.0272274	STK11IP	0.0730993	TNFRSF21	0.108743	OXR1	0.0154129	NFATC2IP	0.0144638	PML	0.0248469
1829	ORMDL3	0.0878824	GINM1	0.136226	MLH3	0.0162979	MRPL51	0.0272179	HARS	0.0727875	VWF	0.108582	CCBL1	0.0153821	ZIC1	0.0144532	RPP30	0.024825
1830	CCNH	0.0877249	SYP	0.135998	RSBN1L	0.0162881	MIDN	0.0272126	DDIT3	0.0726964	RPL36AL	0.108429	CCDC85C	0.0153648	ANP32E	0.014414	SLC25A35	0.0247655
1831	RPS16	0.0876017	WSB2	0.135956	IMMT	0.0162819	RNF145	0.0271975	ERMARD	0.072682	RNF139	0.108274	MYOF	0.015351	SNX13	0.0144137	RSRC2	0.0247618
1832	GALNT10	0.0875632	SGCZ	0.135918	TMPRSS5	0.0162614	HLA-A	0.027182	EPB41	0.0726646	STARD10	0.108168	ANKRD36C	0.0153452	RNF40	0.014404	TCEB1	0.0247247
1833	ADAM15	0.0872919	EID1	0.135687	RCOR3	0.0162578	HECTD4	0.0271617	SLC38A7	0.0726522	SREBF1	0.108137	ZBED5-AS1	0.0153381	GOLPH3	0.0143887	SNHG10	0.0246806
1834	VARS2	0.0872561	CARS	0.13563	SHPRH	0.0162518	EPHX2	0.0271561	LINC00959	0.0726218	PPP1R15B	0.108014	ALG8	0.0153234	PARG	0.0143808	G2E3	0.0246579
1835	SCCPDH	0.0872531	RAB39B	0.135304	SCN8A	0.0162301	SLCO3A1	0.0271017	SF3B3	0.0724076	H2AFY2	0.10784	ATG12	0.0152854	MARC1	0.0143779	OMA1	0.0246466
1836	ZW10	0.0872382	UBR4	0.135298	MYLK-AS1	0.0162168	BID	0.0270855	PARG	0.0723299	NAA50	0.107686	WARS	0.0152719	PWWP2A	0.0143738	TROVE2	0.024634
1837	MPHOSPH10	0.0872039	SLC6A1-AS1	0.135259	POGLUT1	0.0161953	EML1	0.027064	EXOSC10	0.0721914	RPS8	0.107301	DLG5	0.0152309	TIMM21	0.0143616	UBXN6	0.0246323
1838	ACVR1B	0.0870402	MSL2	0.135118	ATCAY	0.0161705	EYA1	0.0270432	UHRF1BP1L	0.0720776	TLK2	0.107261	CD2AP	0.0151853	RAN	0.0143367	DTWD1	0.0245044
1839	CLDN15	0.0870223	MKS1	0.135109	PDCD6	0.0161508	CAB39L	0.0269991	RANGAP1	0.0720735	CEP70	0.106958	HMGXB4	0.0151755	ABHD16A	0.0142902	TMEM163	0.0244911
1840	LINC00493	0.0868705	RIF1	0.135091	LRSAM1	0.0161484	STON1-GTF2A1L	0.0269713	TGS1	0.0720118	COPB1	0.106676	CYP46A1	0.0151567	TMEM254	0.0142792	ALDH1A1	0.0244326
1841	RNF40	0.0868327	LMO7	0.13506	KIAA1524	0.0161325	SKIV2L	0.0269696	C1orf52	0.0719416	C10orf107	0.106651	MCCC2	0.0151479	YAE1D1	0.0142758	CCDC163P	0.024431
1842	MTG1	0.086754	NR3C2	0.135002	SFRP4	0.0161304	ATF7	0.0268919	PGAM2	0.0719291	BUD13	0.106624	GDF9	0.0151432	MTRR	0.0141976	CERS5	0.0244215
1843	ATG16L1	0.0867443	TERF2	0.134951	GRSF1	0.0161251	TMEM182	0.0268511	NT5C3B	0.0719262	GALNT15	0.106444	THEM6	0.0151233	MINPP1	0.0141974	SF3B2	0.024411
1844	IFT20	0.0867332	ZNF286A	0.13493	MTR	0.0161222	LRP8	0.0268041	MTCH1	0.07187	MFAP3	0.106124	LAMTOR1	0.0151207	SLC24A2	0.0141883	CPED1	0.02441
1845	NHP2L1	0.0867064	LONP1	0.134758	BMP2	0.016064	BOD1	0.026767	RTFDC1	0.0717659	SLC25A6	0.105949	HACL1	0.0151181	ZNF845	0.0141812	EMC6	0.0243512
1846	ZNF3	0.0866464	ZNF781	0.134693	GLT8D1	0.0160565	CAND2	0.0267595	CLSTN2	0.0716596	TMEM59L	0.105806	TAF8	0.0150984	CLCN5	0.014165	NPM1	0.0243031
1847	U2AF1L4	0.0864845	HRAS	0.134666	CDC14B	0.0160344	KIAA1279	0.0267406	KDM5B	0.0716118	GSR	0.105737	DDB1	0.0150968	TOMM40	0.014146	ZNF667-AS1	0.0242804
1848	ATXN7L3	0.0864223	JMY	0.134596	TPM4	0.0160109	CEP350	0.0267163	GATSL2	0.0715898	NREP	0.105607	AGAP6	0.0150919	CATSPER2P1	0.0141419	RAD1	0.0242625
1849	RNF146	0.0864089	GALNT2	0.134458	AZI2	0.01601	USP40	0.0267099	ZNF208	0.0715863	ZNF667-AS1	0.105315	ABHD16A	0.0150903	SLC25A11	0.014119	GATC	0.0242569
1850	SLC45A3	0.0862473	PI16	0.134371	PDE4DIP	0.0159889	NAPG	0.0267084	RPL7A	0.0715602	SDCCAG8	0.105211	ARMCX4	0.0150854	TRAPPC1	0.0141124	ZBED4	0.0242421
1851	VOPP1	0.0862254	FLAD1	0.134257	FBXO31	0.0159768	TP53I3	0.0265994	PTCHD1	0.0714897	KIF9-AS1	0.105095	BRMS1L	0.0150697	NTNG1	0.0140832	SYCE1L	0.0242262
1852	ARPC5L	0.0862182	UEVLD	0.134208	KIAA1586	0.0159591	SGPP1	0.0265897	HAUS4	0.0712261	FERMT1	0.104978	PCSK7	0.0150603	RAB39B	0.01407	TMEM140	0.0242211
1853	CYB5A	0.0860813	MRPL45P2	0.134169	COLGALT1	0.0159473	TMEM9B	0.0265777	DGKB	0.0710192	ZDHHC13	0.104743	TCFL5	0.015054	IPO8	0.0140626	C15orf41	0.0242112
1854	SLC36A1	0.0860567	HMGN2P46	0.134122	CBX1	0.0159437	NRDE2	0.0265732	C4orf33	0.070977	EEF2K	0.104685	GALNT14	0.0150463	FAM171A1	0.0140573	MYL7	0.0241907
1855	TMEM248	0.0858601	UCHL3	0.133929	CPNE4	0.0159348	TMEM201	0.0265512	DNAJC24	0.0709126	SLC38A7	0.104351	MEAF6	0.015038	TGS1	0.0140443	NID1	0.0241902
1856	USP53	0.0856906	C7orf73	0.133751	MFSD1	0.0159315	FAM104B	0.0265368	VOPP1	0.0709103	DPY19L2	0.104333	TMEM45A	0.0150227	DCTD	0.0140318	EHD1	0.0241817
1857	MASP2	0.085675	PARP4	0.133675	TMEM87A	0.0159312	RGN	0.0265343	RAB39B	0.0708775	ZNF611	0.104283	TNKS2	0.0150025	RNF44	0.0140298	CCND2	0.024137
1858	MITD1	0.0855688	HSF4	0.133527	C15orf41	0.0158571	UBXN2A	0.0265201	TMEM41B	0.070799	OSER1	0.104237	SLC36A1	0.014991	SLC39A13	0.0140167	SPRYD7	0.0240324
1859	ZNF667-AS1	0.0855595	FAAH2	0.133525	ACAD8	0.0158545	STEAP2	0.0264956	ITGB1	0.0707067	OSBPL3	0.104102	FIBIN	0.0149476	PPID	0.0140152	DIMT1	0.0240249
1860	SUMF2	0.0854807	RBM3	0.133253	PDSS2	0.0158481	POFUT1	0.0264803	WNK3	0.0706758	MDN1	0.103703	ANKRD16	0.0149314	NPM1	0.0140131	CCDC122	0.0239847
1861	DDX21	0.0854758	C8orf59	0.132864	SLC25A34	0.0158329	METTL6	0.0264364	TMEM165	0.0706545	C14orf166	0.10368	PFAS	0.0148882	ZSWIM3	0.0139998	RRP9	0.0239657
1862	SETD8	0.085317	ACOT7	0.132809	PPDPF	0.0158239	PEMT	0.0264195	AKAP6	0.0704954	G2E3	0.103601	ZFHX2	0.0148777	OXA1L	0.0139953	BCRP2	0.0239596
1863	BCAS2	0.0853014	MAML1	0.132754	NCDN	0.0158199	AK2	0.0263681	ALDH4A1	0.0704856	PHPT1	0.103363	GNB3	0.0148468	LGALS1	0.0139835	TRIM16	0.0239558
1864	PMPCA	0.0850559	TOR1AIP1	0.132691	MRPL3	0.0158116	CTIF	0.0263555	C3orf58	0.0704523	C11orf49	0.10336	PRMT2	0.0148382	ANKRD13B	0.0139748	VPS72	0.0239462
1865	ZBED4	0.0849701	CROCCP2	0.13269	UBOX5	0.0157532	DCAKD	0.0263497	BRAT1	0.0704386	FAM3C	0.10325	METTL5	0.0147885	SCPEP1	0.0139604	PRR5	0.0239434
1866	ZNF232	0.084543	TMA16	0.132361	STK38L	0.0157523	SMPDL3A	0.0263128	SPRY2	0.0704164	LYRM9	0.103138	HDAC3	0.0147758	RPL34-AS1	0.0139325	BCAN	0.0238985
1867	ARL10	0.0843946	FAM20B	0.132102	TTC19	0.0157491	CLCN5	0.0262543	ADPGK	0.0703842	USP53	0.103079	MYO19	0.0147389	CAST	0.0139301	FAM76B	0.0238756
1868	RPL23	0.0843524	CYB5D2	0.132	BOC	0.0157432	CTSZ	0.026243	LAMA5	0.0700935	RPL35A	0.103077	EZH2	0.0147264	MGA	0.0139301	SNCB	0.0238722
1869	PDK3	0.084309	TMEM232	0.13197	HCN1	0.0157084	RUNDC3B	0.0262415	ARFGAP2	0.0700855	SLC25A40	0.102945	NHP2	0.0146782	PRX	0.0139161	PLEKHM2	0.0238705
1870	PRRT1	0.0842826	SFMBT2	0.131924	PRR13	0.0157061	RAB2B	0.0262076	CYB5D1	0.0700646	ADAMTS17	0.102929	EXTL3	0.0146765	PPAT	0.0139115	RGN	0.0238323
1871	PITPNA-AS1	0.0842104	VPS72	0.131902	TTI1	0.0156861	AUP1	0.0262067	ASB4	0.0699964	PRR3	0.102915	BTF3	0.0146577	NPHP1	0.0138944	TANGO2	0.0237889
1872	DHX34	0.0841734	ATAD3A	0.1316	SOS2	0.0156707	DDB1	0.0261842	SKIV2L2	0.0699003	CDK12	0.102818	SRGAP2C	0.0146544	DPH3	0.0138868	RNF219	0.0237795
1873	YWHAZ	0.0841508	USP10	0.131427	NEIL2	0.0156243	SFXN5	0.0261736	RPL28	0.069891	OSTC	0.102687	SPTSSA	0.014634	FUT4	0.0138685	KCTD3	0.0237211
1874	SELM	0.0841063	SPPL2A	0.131298	RPL7A	0.0156049	CPNE2	0.0260373	ZNF883	0.0698287	ARPC5L	0.102608	EID2	0.0146267	RXRB	0.0138616	AKR1C1	0.0237117
1875	NPRL3	0.0840209	TMBIM4	0.131252	C1orf95	0.0155703	NGF	0.0259882	FAM172A	0.0698146	WDR33	0.102519	COTL1	0.0146183	HSBP1	0.0138601	CHMP2B	0.0236822
1876	ORC3	0.0839888	FDFT1	0.131203	LRRTM2	0.0155582	ATP5A1	0.0259445	RHBDD2	0.0697433	GNPDA2	0.10248	INTS8	0.0146155	TMEM161B-AS1	0.0138198	GDF11	0.0236272
1877	NCALD	0.0837712	MAPT-AS1	0.131026	ST3GAL4	0.0155418	KIF21B	0.0258414	LINC00883	0.0696943	PHF10	0.102425	EPG5	0.0146137	ZNF611	0.0138159	ST3GAL4	0.0236155
1878	SRSF3	0.0837439	LINC00493	0.130675	NDST1	0.0155271	PMPCA	0.0258218	RNF185	0.0696343	ZNF286A	0.101977	TOPORS-AS1	0.0146013	CDC37	0.0138116	C2CD2	0.0235931
1879	MTF1	0.0837405	NECAP1	0.130427	RIN3	0.0155081	SPOP	0.0258112	DPY19L3	0.0696119	SGK2	0.10195	HYOU1	0.0145746	DIAPH2	0.0138083	SPPL2A	0.0235798
1880	PDCD11	0.0837148	CCNYL1	0.130263	PCYT2	0.0154936	WAC-AS1	0.0257946	AP1S2	0.0693941	CNTRL	0.101855	DDX10	0.0145399	CAPN1	0.0138027	ZNF131	0.0235553
1881	SLC6A15	0.0836161	NUP98	0.130199	SLC6A1-AS1	0.0154586	DAD1	0.0257477	HSDL2	0.0693562	ZNF721	0.101781	EMID1	0.0145316	PHF10	0.0137881	F3	0.0235407
1882	EXTL3	0.0833596	BRE	0.13004	PACRGL	0.0154482	ANAPC7	0.0257416	PDP2	0.0693344	DNAJC16	0.101708	NUDT9	0.0145096	TNPO2	0.0137828	BCCIP	0.023526
1883	PDE10A	0.083332	CCNC	0.129999	LINC00499	0.0154474	FAM107B	0.0256983	ANKRD16	0.0692816	IQCA1	0.101542	POLR2J3	0.0144988	LRRC28	0.01375	SRPRB	0.02352
1884	CDK11A	0.0832674	SYCP2	0.129983	MINA	0.0154357	CHD8	0.0256782	MTFR1L	0.0692788	FAM199X	0.101463	RAB33B	0.0144738	PPCS	0.0137474	ENPP5	0.023498
1885	MYPOP	0.0832055	LINC00938	0.129785	CAND1	0.0153886	KCNA3	0.0256682	MAP4K2	0.0692635	MLLT6	0.101381	NSA2	0.0144528	NFKBIA	0.0137333	PNPLA2	0.0234901
1886	IFNAR2	0.0829747	TAF12	0.129769	TPPP	0.0153442	KIAA1841	0.025587	AGAP6	0.0692493	CIZ1	0.101318	SEH1L	0.0144468	GAS8	0.0137301	GABRA1	0.0234667
1887	DFNB31	0.0828406	MROH1	0.129684	SFMBT1	0.0153031	ANXA5	0.0255864	CRLF3	0.0692294	VBP1	0.101275	STRADA	0.0144418	CLIP1	0.0137269	FBXO18	0.0234596
1888	FAM3C	0.0828176	RAPGEF4	0.129652	XPA	0.0152924	SNX3	0.0255629	HSPA1L	0.069202	FAM20B	0.101231	LRRC16A	0.0144403	RAP2C-AS1	0.0137234	GCA	0.0234491
1889	TGDS	0.0827207	C7orf61	0.129481	RPS6KB1	0.0152869	WDR78	0.0255591	CTSB	0.0691635	PPIL3	0.101146	TYW5	0.0144376	ADARB1	0.0137227	PHYH	0.0234453
1890	ADAL	0.0825002	PTPN4	0.129446	ZCCHC2	0.0152507	PFKFB4	0.0254684	ZNF252P	0.0691563	C19orf25	0.101066	RNF7	0.0144345	SFXN2	0.0136985	VRK3	0.0234002
1891	DLD	0.0824381	TMEM143	0.129438	RPGR	0.0152342	SCARB1	0.025451	UBXN6	0.0691352	RNF167	0.101033	ERP44	0.0144341	TAF12	0.0136398	YKT6	0.0233969
1892	NPDC1	0.0824291	PLCG1	0.12938	MCL1	0.0152116	ST6GALNAC3	0.0254301	ZSWIM3	0.0691187	ZFP36L2	0.100986	MORF4L2-AS1	0.0144283	ITPKC	0.0136341	ADAMTS3	0.0233168
1893	TMEM68	0.0823802	FN3K	0.12936	OTUD4	0.0152074	RPL24	0.025412	RNF187	0.0690836	SZT2	0.1008	SYT6	0.0144173	AGK	0.0136328	SLC25A11	0.0232753
1894	PARL	0.0823293	RPL6	0.129353	PRADC1	0.0152069	CSTF1	0.0253898	ZNF511	0.069064	E2F4	0.100797	ADPGK	0.014401	LYPD6B	0.013606	PAAF1	0.0232647
1895	VBP1	0.0822596	OSER1-AS1	0.129281	SMS	0.0151992	PLEKHF2	0.0253875	ACAA2	0.0690296	GABRB3	0.100652	VRK3	0.014396	FAM133B	0.0136031	COL9A1	0.0232134
1896	ZNF195	0.0821594	RBBP6	0.129163	SMPD4	0.0151892	TMEM179B	0.025367	AP2A2	0.0689814	BBS10	0.100569	LEO1	0.0143923	GEMIN7	0.0135915	BEND6	0.0232068
1897	SEC61A1	0.0821488	GRM5	0.129134	CAPZB	0.0151888	TIPIN	0.0252654	BUD13	0.0689676	LRRC34	0.10056	MRPL51	0.0143493	PGLS	0.0135726	TULP3	0.0232056
1898	SCO1	0.0820164	MOSPD2	0.128999	AFMID	0.0151845	SOD1	0.0252444	C4orf3	0.0688844	AZI2	0.100475	NCBP1	0.0143166	TANGO2	0.0135645	PPP1R1B	0.023191
1899	PEX16	0.0819175	FAM98B	0.128977	ANKRD54	0.0151825	CCDC102B	0.02524	IKBKAP	0.0688687	OXCT1	0.100464	CLDN1	0.0142867	ERO1L	0.0135579	SLC43A2	0.0231348
1900	CDK6	0.081772	SOX5	0.128806	FAM47E-STBD1	0.0151801	SEMA6B	0.025215	KLC2	0.0688534	UBE2Z	0.10046	GSTO2	0.0142746	MTO1	0.0135413	PRUNE	0.0231321
1901	ZMAT5	0.0813802	CIR1	0.128626	SPTY2D1	0.0151778	TIMM17A	0.0251776	MT1E	0.0687859	GOLGA7	0.100268	LBH	0.0142735	TUT1	0.0135159	CES2	0.0230963
1902	ZSWIM3	0.0812842	PLRG1	0.128391	HKR1	0.0151669	OAT	0.0251551	PDHB	0.0687661	GLMN	0.100215	GATSL2	0.0142553	AGAP6	0.0135138	ZNF17	0.0230711
1903	GNL3	0.0811167	TRAPPC1	0.12832	ZMYND19	0.0151469	TRIM4	0.0251265	FOXK1	0.0687556	TECR	0.100211	ZCCHC24	0.0142369	DLST	0.0134763	CNEP1R1	0.0230333
1904	HHIP-AS1	0.0811	POLR1D	0.128005	ARPC3	0.0151437	UFSP2	0.0250833	EFTUD2	0.068659	TBC1D9	0.0999904	LRCH1	0.0142362	MRPL1	0.0134502	RAMP1	0.0230315
1905	RXRB	0.0809818	ZNF428	0.127832	PCDH1	0.0151292	UBE2A	0.0250134	CHIC2	0.0686109	HDAC11	0.0999796	FAM160A1	0.0141847	BRSK2	0.0134446	IFT46	0.0230285
1906	ZNF738	0.0809547	COL7A1	0.127578	SCG3	0.015094	RPL32	0.0250123	BRWD1	0.068605	NAF1	0.0999757	ACAA1	0.0141841	TIMM23	0.0134443	LINC00493	0.0230106
1907	NEK5	0.080912	ECH1	0.127125	UBXN7	0.0150745	GNG2	0.0250114	CLEC2D	0.0685274	GTPBP6	0.0999186	XPNPEP1	0.0141834	NDUFB10	0.0134439	ADARB1	0.0230037
1908	RNF145	0.0808983	NLN	0.127076	DTWD1	0.0150621	KLHDC1	0.0249994	SAMSN1	0.0684921	PLIN5	0.0999181	HSDL1	0.0141576	DCTN1	0.0134425	CA8	0.0230032
1909	PCNX	0.0807126	CCT5	0.126783	ZNF491	0.015059	MARCH2	0.024961	PRRT1	0.0684468	KCNQ5	0.0998061	EIF4E	0.0141352	GALNS	0.0134406	SFXN3	0.0230023
1910	GPD2	0.080605	CYC1	0.126725	POLR3E	0.0150427	MKLN1	0.0249106	COA1	0.0683824	TMEM169	0.0996915	SPDYE8P	0.0141288	PLXNA2	0.0134218	AGO1	0.0229937
1911	AKT1S1	0.080566	PEMT	0.12668	FAM127B	0.0150141	SDAD1	0.024906	PRR5	0.0680132	BMP7	0.0996816	DUSP3	0.0141242	OPA3	0.0134181	RPF2	0.0229586
1912	PAIP2	0.0803895	THAP8	0.126664	TNPO2	0.0150023	DNMBP	0.0248764	PTPN12	0.0679177	BBS7	0.099576	CNRIP1	0.0141237	NAF1	0.0134144	ERLIN2	0.0229456
1913	C11orf71	0.0802638	KIAA1715	0.126626	RNPS1	0.0149834	BCKDHA	0.0248489	INSIG2	0.0678691	M6PR	0.099548	LRRC40	0.0140898	SAV1	0.0133891	DNASE1L2	0.0229185
1914	FNIP1	0.080255	CCT4	0.126591	RNF144A	0.0149811	RAP2A	0.0247995	GOT2	0.0678191	ZNF609	0.0995301	SRPR	0.0140726	ZNF441	0.0133854	MATN2	0.0229017
1915	THYN1	0.0802447	C19orf43	0.126583	TRPM7	0.0149744	EIF5B	0.0247641	NDC1	0.0677225	CHST12	0.0992663	PHLPP2	0.014032	SLC9A7	0.0133848	ZDHHC4	0.0228693
1916	TMPRSS5	0.0802146	CHMP4A	0.126472	DYRK4	0.0149464	CNIH1	0.0247483	MANBA	0.0676427	MYLK-AS1	0.0991675	WDR83OS	0.0140275	CAND2	0.0133715	YY1AP1	0.0228608
1917	FAM134C	0.0801322	ZC3H12C	0.126409	GNPDA1	0.0149359	PACSIN2	0.0247274	FAM160A2	0.0675323	DHFR	0.0990402	MKL1	0.0139627	PEX16	0.013369	GTF3C6	0.0228117
1918	FAM149B1	0.080132	ZNF235	0.126271	MFN2	0.0149311	ARHGEF40	0.0247219	CCT5	0.067498	C3orf70	0.0989263	PURG	0.0139368	SLC9A6	0.0133348	SNHG7	0.0228039
1919	GUF1	0.0801229	ANXA4	0.126248	GFPT1	0.0149297	ATAD3A	0.0247052	PCYT1A	0.0673878	CCNYL1	0.0988243	TGS1	0.013871	GLT8D1	0.013332	PXN-AS1	0.0227767
1920	LINC00240	0.080032	ZNF737	0.126234	RYR3	0.014894	RSRC2	0.0247	RYR1	0.0671379	SEC31A	0.0988035	OSBPL11	0.0138508	B4GALT4	0.0133269	KIFC2	0.0227569
1921	CYB5D2	0.0798849	SARS	0.126232	KIAA1279	0.0148786	LINGO3	0.024678	PPP1R15B	0.0669937	TNPO2	0.0987944	CTSA	0.0138258	ZNF252P	0.0133226	FAM85A	0.0227174
1922	HABP4	0.0797975	NPRL3	0.126112	SNAPC1	0.0148357	FAM117B	0.0246579	COMMD8	0.0668654	CRB2	0.0987814	SLC25A23	0.0138192	TOLLIP	0.0133025	PRDX1	0.022713
1923	HPRT1	0.0797509	RPS24	0.126072	PALB2	0.0148314	CSTF3	0.0246376	TSPAN17	0.0668457	FAM114A1	0.0987201	DTD2	0.0138104	NFYC	0.0132933	TP53TG1	0.0226857
1924	RBX1	0.079694	LYRM9	0.126026	TSEN15	0.0148209	ZNF252P	0.0246353	SPP1	0.0668176	KDM1B	0.0986444	LYST	0.0137913	ARL16	0.01328	ZFP1	0.0226807
1925	GRM8	0.0796739	CSNK1G1	0.125826	EIF2B3	0.0148141	TIMM23	0.0246201	GM2A	0.0667865	DHX57	0.0984416	USP2	0.0137913	SYCE1L	0.0132433	ZNF418	0.0226789
1926	DUSP12	0.0795513	TBC1D17	0.125685	DCTN6	0.0147779	ZNF428	0.0246109	DHX58	0.0667848	TRIM4	0.0983737	MSI1	0.0137872	NFYA	0.0132427	ADAM20P1	0.0226573
1927	MPC2	0.0794866	CCNE2	0.125619	LMF2	0.0147766	FAM92A1	0.0245465	ZC3H3	0.0667152	LTBP4	0.0983158	DTX1	0.0137842	PACSIN2	0.0132412	STK38L	0.0226143
1928	PHF1	0.0794545	MARK4	0.125585	RARS2	0.0147615	PAAF1	0.024416	ZNF470	0.0667124	ME1	0.0983079	FLOT1	0.013736	MIF	0.0132403	EIF5B	0.0225684
1929	RBCK1	0.0794339	FBXO34	0.125276	AP3D1	0.0147132	ALAS1	0.0244127	KCNQ2	0.0667109	SMAD3	0.0982796	PITPNM2	0.0137227	DCTN3	0.0132331	KIF21B	0.0225683
1930	COPB1	0.0793737	DDT	0.125184	CCNYL1	0.0147037	CYC1	0.0243936	RNF112	0.0667036	HEG1	0.0982299	PEX13	0.0137127	SNRPD2	0.013232	RPL27	0.0225663
1931	RUNDC1	0.0792721	ZMAT5	0.125151	PITHD1	0.0147023	DNAJC18	0.0243906	SRP68	0.0666655	IRAK2	0.0981126	NPAT	0.0136862	HEY1	0.0132102	MIR181A1HG	0.0225536
1932	TOB2	0.0791809	GPC5	0.125127	OTOGL	0.0147011	PCDH1	0.0243874	SLC35A1	0.0666368	GTF2H5	0.0980748	DUSP12	0.0136804	PPP6R2	0.0131772	EMC10	0.022544
1933	CCDC12	0.0790617	NAA20	0.124799	NADK	0.014701	NBPF15	0.0243641	GTF3C1	0.066557	HARS	0.0980623	DRG1	0.0136788	OFD1	0.013148	PLEKHM3	0.0225239
1934	CERS2	0.078757	CCDC174	0.124761	BICC1	0.0146961	TMEM251	0.0242616	PXN-AS1	0.066449	SCYL3	0.0980214	ADAL	0.0136608	IL34	0.0131399	SYNC	0.0224715
1935	TPTE2	0.0787433	PPM1K	0.12431	FBLN7	0.0146855	MFN1	0.0242556	MON1A	0.0664058	NCOR2	0.0979749	ZNF737	0.0136549	WDR25	0.0131371	CLCC1	0.0224086
1936	LSM3	0.0787429	PPP2R2D	0.124173	SPRYD7	0.0146651	SCN2B	0.0242268	XRN2	0.0663495	CCDC149	0.0979489	CARS2	0.0136523	CADM3	0.0131368	INPP5K	0.0223477
1937	KANSL3	0.0786578	TSC22D1	0.124158	HSD17B11	0.0146624	PRPF19	0.0241936	MYLK-AS1	0.0662994	SEC23A	0.0978188	MIF	0.0136462	FLG-AS1	0.0131328	LRRC3C	0.0222842
1938	STARD3	0.0785472	RGPD8	0.124113	LAMP1	0.0146578	ZNF568	0.0241759	PALM2-AKAP2	0.0661521	SPTY2D1	0.0977891	SAYSD1	0.0136273	STAT5B	0.0131253	ERI1	0.0222491
1939	MURC	0.0784693	SLC9B2	0.124068	HPS4	0.0146363	C7orf43	0.0241666	SLC9A7	0.0661235	PRICKLE1	0.0977458	ATP1A3	0.0136162	FER1L5	0.0130828	NCR3LG1	0.0222253
1940	USP48	0.0784677	FAM134A	0.124026	TNFRSF10B	0.0146287	EIF2B3	0.0241245	LEPROTL1	0.0660871	VTI1B	0.0977159	MBD1	0.0136104	APBA3	0.0130581	IKBKAP	0.0222102
1941	RASSF4	0.0784086	CA5BP1	0.124012	CENPJ	0.0146245	SYT17	0.0240882	DCUN1D1	0.0660577	HECW1	0.0975225	ORC3	0.0136084	PDCD11	0.0130505	TRIM4	0.0221772
1942	C8orf76	0.0783593	ZNF571	0.123964	RTFDC1	0.0146115	ELOVL4	0.0240742	CASP6	0.0659772	TMED5	0.097502	PHF21B	0.0136025	NAPG	0.013022	ANO4	0.0221545
1943	FAM21A	0.0783461	KIAA0586	0.123948	DDX27	0.0146088	OTOGL	0.0240538	CLIP1	0.0659334	MRPL18	0.0974049	CRTAP	0.0136019	RBM14-RBM4	0.0130083	COL4A2	0.0221448
1944	GPALPP1	0.078341	CCDC3	0.123941	PIGT	0.0145976	ZNF528	0.0240498	STIL	0.0658362	BZRAP1	0.0973042	EFHC1	0.013592	MBD4	0.0130076	EIF5AL1	0.0221418
1945	AK2	0.0782159	PPAT	0.123863	EPHX2	0.0145816	GSPT1	0.0240363	C9orf78	0.0657819	GOSR2	0.0972691	CD226	0.0135732	TCEA1	0.0129636	DLST	0.0220727
1946	LMF2	0.0782123	PDE4DIP	0.12383	MEF2C-AS1	0.0145795	EFNA5	0.0239319	PRPF18	0.0657602	ITSN2	0.0971915	ZSWIM5	0.0135723	MFN1	0.0129298	PRPF40A	0.022058
1947	PRSS53	0.0781219	ARHGEF2	0.123719	LYSMD2	0.0145759	KCNK9	0.0239256	PGAP2	0.0655339	ZNF189	0.0971357	MT1M	0.0135631	OMA1	0.0129277	ASUN	0.0220554
1948	ZNF32	0.0779927	KCNN2	0.123707	AP2S1	0.0145693	DYNC1I2	0.0238765	SLIRP	0.0654832	PRCD	0.0967392	CMC1	0.0135622	UBTD2	0.0129261	AK4	0.0220077
1949	PSMA4	0.0779892	CALR	0.123615	CCAR2	0.014567	SESN2	0.0238458	IFT46	0.065419	EFCAB5	0.0966999	NOA1	0.0135478	SIN3A	0.0129161	CUBN	0.0219974
1950	FOXK2	0.0779424	ANP32E	0.123564	PEPD	0.0145605	EMC6	0.0238411	PSD	0.0653355	TM2D2	0.0966946	CBX4	0.0135335	FOPNL	0.0129021	SAR1B	0.0219321
1951	MED24	0.0779312	UBL5	0.123501	AP4E1	0.0145519	ZC3H12C	0.0237907	CLIC4	0.0653305	TXNDC12	0.0966057	TRAFD1	0.0135313	SPRTN	0.0128916	DKK3	0.0219212
1952	TNRC18	0.0778707	DEAF1	0.123204	CADM4	0.0145134	ERMAP	0.02379	LRRC8D	0.0653182	NDUFS1	0.0966052	FGD5-AS1	0.0135262	FAM20B	0.0128817	TMBIM1	0.0219028
1953	ADCK1	0.0778536	MRE11A	0.123149	FAM107B	0.0144866	PRCC	0.0237697	DDX25	0.0653097	ARHGAP39	0.0964723	NHP2L1	0.0134896	CEP250	0.0128599	AGPAT3	0.0218783
1954	TMEM161B	0.077843	NPDC1	0.123043	ZNHIT3	0.0144827	R3HCC1L	0.0237159	THEM6	0.0652252	ZNF727	0.0964177	SLC12A9	0.0134779	SNX24	0.0128594	TTC5	0.0218708
1955	TFB2M	0.0777738	XPNPEP1	0.122945	WDR81	0.014479	MAPK8IP3	0.0236756	VDAC2	0.0651883	ZNHIT1	0.0962598	PTS	0.0134619	SPAG8	0.0128483	RWDD3	0.0218654
1956	KLHDC4	0.0775452	SNX18	0.122705	FN3K	0.0144764	MRFAP1	0.0236657	EARS2	0.0651134	C8orf59	0.0961975	EIF2AK3	0.0134579	PCYOX1	0.0128097	ZNF410	0.0218438
1957	HRAS	0.0775213	AMPH	0.12243	ARL10	0.014457	SPEG	0.0236554	PRC1-AS1	0.0650981	PCDH1	0.0961258	KLC1	0.0134573	CROCCP2	0.0127982	MIOS	0.0218426
1958	CCDC18	0.0772213	NOTCH1	0.122389	BTD	0.01444	SVIL	0.0236503	CSF1	0.0650932	SLC35D1	0.0960844	LINC00672	0.013439	METTL3	0.0127972	PIGT	0.0217907
1959	ZNF883	0.0772105	ZNF383	0.122228	IFI16	0.0143846	HIVEP3	0.0236404	RNF130	0.0650576	MBTPS1	0.0960146	KLHL3	0.0133225	AP1S1	0.012778	PLCH2	0.0217218
1960	EMC6	0.0771772	MYO18A	0.122186	SRGAP2C	0.0143827	ZFX	0.0236281	HERC2	0.0648798	METTL23	0.0959046	VGLL4	0.0133165	SUV420H1	0.0127725	KHDC1	0.0217117
1961	NAMPT	0.0771671	ALAS1	0.122143	AFG3L2	0.0143782	ATP6AP1	0.0235846	LYPD6B	0.0648742	C1orf132	0.0958723	LINC00086	0.0132771	UPP2	0.0127332	PAM	0.0216988
1962	TAF8	0.0769506	HRSP12	0.122003	VSTM2L	0.0143742	AMN1	0.023564	PAK2	0.0648728	ZNF169	0.0957507	AMOTL2	0.0132726	EAPP	0.012699	PEX3	0.0216419
1963	DPP9	0.0768784	ACAT1	0.121933	DPYSL3	0.0143664	ZNF519	0.023554	NAPG	0.0648576	C7orf61	0.0957007	IQCK	0.0132626	TOP3A	0.0126687	CASC16	0.0214638
1964	TXN2	0.0768699	LSG1	0.121778	TIMM23	0.0143556	TYW1B	0.0235361	FAM217B	0.0647953	CCDC85A	0.0956938	LYN	0.0132607	DVL1	0.0126669	MTG1	0.0214311
1965	NAT10	0.076858	TMEM104	0.121492	ANP32A	0.0143337	RWDD3	0.0235031	FAM157C	0.0647789	TECPR2	0.0955431	ATR	0.0132581	PHKA2	0.0126505	EDC4	0.0214296
1966	TNPO3	0.076575	DIMT1	0.12144	SLC25A28	0.0143326	PISD	0.0234838	NADK	0.0647534	STX17	0.0954412	SCO1	0.0132562	FMN1	0.0126299	NAMPT	0.0214235
1967	ZNF781	0.07653	CST3	0.121217	TBCA	0.0143254	MRPS21	0.0234806	P4HA2	0.0647073	SESN1	0.0953782	OAT	0.0132517	CDS2	0.0126256	SNUPN	0.0214132
1968	TNK2	0.0765146	RPL34	0.120855	CELF5	0.0143249	SLC25A6	0.0234671	SLC7A10	0.0646989	SNRPC	0.0952549	WSB2	0.0132335	FAM127B	0.0126093	SULT1A1	0.0214003
1969	EHD1	0.0764827	CCDC25	0.120784	CCT7	0.0143232	PPP6R2	0.0234578	CTBP1-AS2	0.0646675	MRPL42	0.095206	MRPS14	0.0132258	ABHD17B	0.0126041	SH3GLB2	0.0213999
1970	MARK3	0.0764081	RFC3	0.120218	API5	0.0143222	DCTD	0.0234006	TRNAU1AP	0.0646613	MTOR	0.0950897	UEVLD	0.0131835	BCO2	0.0125957	ERO1L	0.0213903
1971	IER3IP1	0.0763986	FUCA2	0.119858	LPL	0.0143011	SERHL2	0.0233952	MRE11A	0.0643553	ZC3H14	0.0949099	ZNF235	0.0131735	NUPL1	0.0125658	PDE1A	0.0213779
1972	NDUFV3	0.0763413	ZCCHC17	0.119802	TMEM205	0.0142776	ACOT13	0.0233664	RAB18	0.0643469	CAPZA2	0.0946106	GLYATL2	0.0131475	USP35	0.0125635	ARL14EPL	0.0213733
1973	COPS8	0.0763259	SETD4	0.119785	HERC2	0.0142735	LINC00629	0.0232945	NONO	0.0642493	PHKA2	0.094562	PNN	0.0131056	ZBTB46	0.0125404	SMARCAL1	0.0213553
1974	DDX58	0.076319	SUCLG1	0.119781	VCP	0.014267	CBX1	0.0232738	TMEM147	0.0641848	IKZF2	0.0943815	MLXIP	0.0130933	TMEM87A	0.0125349	RNF7	0.0212943
1975	FAM200B	0.0760391	TBC1D8B	0.119728	RGS4	0.0142238	CHST12	0.0232559	PICK1	0.0641165	NCDN	0.0943811	CUL1	0.0130758	SPTLC2	0.0125334	CHCHD1	0.0212863
1976	LLGL1	0.0760382	GNPDA1	0.119496	GNG12-AS1	0.0142204	PHF21A	0.0232021	KIAA1467	0.0638305	B3GNT7	0.0942868	PDCD7	0.0130596	SRPR	0.0125276	SERPINB5	0.0212634
1977	SFXN4	0.0760013	TMPRSS5	0.119377	MIAT	0.0142138	PIGN	0.0231839	UBE4B	0.0638001	COMMD5	0.0942626	IGLON5	0.0130451	FASTKD2	0.0124954	RUSC2	0.021256
1978	LGALS1	0.0759887	KCTD6	0.119281	LARGE	0.0142056	TTTY15	0.0231816	TBC1D22B	0.0637145	CMAS	0.0942387	NMD3	0.0130165	FARSB	0.0124941	CPNE2	0.0212522
1979	AP1M1	0.0759673	PRRT1	0.119089	ACVR1B	0.0142007	EID2	0.0231778	SLBP	0.0636516	GGNBP2	0.0940255	USP38	0.013014	CALM3	0.0124879	NFRKB	0.0212268
1980	DFFB	0.0759118	GORASP2	0.118967	PCBD1	0.0141995	GALNT14	0.0231731	BCOR	0.0635906	SNHG7	0.0938974	TBK1	0.0130091	ANKRD52	0.0124851	RYR1	0.0212228
1981	INTS4	0.0758941	ADRBK1	0.118853	CTCF	0.0141662	FOPNL	0.0230674	CC2D1A	0.0635459	GPIHBP1	0.0938303	MRPL45P2	0.0129809	ERMAP	0.0124756	ENOX2	0.0212041
1982	ATG9A	0.0758149	PCYOX1	0.118828	OR2L13	0.0141657	MAP3K3	0.0230265	COASY	0.0635065	NRG2	0.0938168	LINC00621	0.0129785	WDR34	0.0124632	NUBP1	0.0212026
1983	TCOF1	0.0757673	ZNF736	0.118745	SERP1	0.0141532	TRIT1	0.0229822	SGTA	0.0634929	NDUFS7	0.0937	CDKN2B-AS1	0.0129647	NHP2	0.0124517	KCTD12	0.0211782
1984	UBP1	0.0757523	RAB8B	0.118655	CMTR2	0.014147	VPS35	0.0229697	PLAC8L1	0.0634856	EXOSC1	0.0936079	MORC2	0.0129513	ORC5	0.0124356	MREG	0.0211782
1985	RHBDL1	0.0757243	FAM200B	0.118486	GLIPR2	0.0141381	ERI1	0.0229488	TARDBP	0.063404	DCTN1	0.093595	RQCD1	0.0129486	VKORC1	0.0124338	MPRIP	0.0211674
1986	SERPINE2	0.0756805	EML3	0.118305	TOPBP1	0.0141347	C1orf27	0.0229383	DXO	0.0633681	WARS	0.0935942	VRK2	0.0129474	BCRP2	0.0124163	NOL3	0.0211612
1987	VWA5A	0.0756776	PELI2	0.118206	ANKRD20A11P	0.0141146	PDCD11	0.0229111	ANKRD27	0.0633594	PHF1	0.0935528	ZNF395	0.0129177	PMPCA	0.0123927	DDX52	0.0211604
1988	AADAT	0.0756013	PAG1	0.118056	ASAH2B	0.0141127	TTC26	0.0229105	MED26	0.0633512	SLC39A13	0.0935223	MAP1A	0.0128599	SAFB	0.0123749	EIF2D	0.0211394
1989	COX18	0.0754438	ARHGEF4	0.11779	HPS1	0.014097	THYN1	0.0228771	HAPLN2	0.0633471	TMEM64	0.0934414	GREB1L	0.0128481	TPTE2	0.0123736	PDK1	0.0211276
1990	UNC80	0.075419	TMEM160	0.11776	ZNF593	0.014062	TMEM43	0.0228287	PNMA2	0.0632717	WWC2	0.0933604	INPP4A	0.012829	LINC00240	0.0123565	HNRNPF	0.0210859
1991	NCAPG2	0.0754017	IGSF8	0.117673	ABHD3	0.0140331	ATG9A	0.0228116	YKT6	0.06325	PDCD11	0.0933099	NCALD	0.0128247	INTS8	0.0123488	GNL3	0.0210735
1992	RFWD2	0.0753997	ATRN	0.117618	TUBB	0.0140269	SLC7A1	0.0227551	DCTN1	0.0632295	CENPJ	0.0932504	PRR3	0.0128146	PLCXD2	0.0123466	ULK4	0.0210596
1993	SLITRK1	0.0753398	SIN3A	0.117615	SCD	0.0140238	NKAP	0.0227531	LYRM7	0.0632239	CDS2	0.0932398	RSF1	0.0128133	NUP210	0.0123425	SUV420H2	0.0210342
1994	MYO5B	0.0750798	TOPBP1	0.117582	PHC1	0.0140122	CBLB	0.022752	ZNF768	0.0630878	EIF5B	0.0930531	NAMPT	0.012803	TCEB2	0.0123179	KCTD1	0.0209868
1995	SLC25A18	0.0749606	TAS2R10	0.117521	RALA	0.0139998	NMT1	0.0227444	SYNPO	0.0630161	MT1E	0.092992	C1orf146	0.0128009	HSPA1L	0.0122641	WDR66	0.0209524
1996	URB1	0.0749134	NOL3	0.117495	MRPS34	0.0139934	SCO1	0.0227384	SRSF1	0.0630011	SYNC	0.092871	NDEL1	0.0127739	CHMP7	0.0122407	CYP2E1	0.0209461
[truncated: 27,123 more rows]
